# Supplementary material for: Stemness-related LncRNA pair signature for predicting therapy response in gastric cancer
Source: BMC Cancer. 2021 Sep 29;21:1067. doi: 10.1186/s12885-021-08798-1 (PMC8482617; doi:10.1186/s12885-021-08798-1)
Supplement: Supplementary file 2 — Additional files 2: Supplementary Table 1 (sTable 1). Stemness related genes. Supplementary Table 2 (sTable 2). 240 differentially expressed LncRNAs between 32 normal and 375 tumor RNA-seq data points. Supplementary Table 3 (sTable 3). 98 lncRNAs (88 upregulated and 10 downregulated) were identified as DEsrlncRNAs. Supplementary Table 4 (sTable 4). 760 differentially expressed genes between the low- and high-risk groups. Supplementary Table 5 (sTable 5). The results of IPS analysis for TCGA STAD. [file 12885_2021_8798_MOESM2_ESM.xlsx]

## Sheet: sTable1
Stemness related genes
POU5F1
ALDH1A1
BMI1
kit
IL3RA
ANPEP
PROM1
SDC1
FUT4
ALCAM
CD19
MS4A1
CD24
DPP4
CD27
ITGB1
CD34
CD38
CD44
PTPRC
CD47
ITGA2
THY1
CD96
CEACAM6
Myc
CX3CR1
CXCR1
CXCR4
ENG
EpCAM
KLF4
Lgr5
MSI1
Nanog
NES
ZFP42
SALL4
SOX2
HAVCR2
NGFR
SMAD2

## Sheet: sTable 2
gene	conMean	treatMean	logFC	pValue	fdr
AC090948.2	0.552003	0.882978	0.677702	0.00146656	0.00274981
NEAT1	10.6226	19.2797	0.859947	9.91074e-05	0.000228709
AL121894.2	0.360901	0.671929	0.896705	0.000408924	0.00084605
AC008764.2	2.94276	2.24891	-0.38794	0.0319048	0.0425398
TMEM147-AS1	0.512514	1.10188	1.1043	2.21466e-09	1.29639e-08
AL132989.1	0.841684	1.56228	0.892299	1.34262e-05	3.74684e-05
AC011450.1	0.672605	0.621893	-0.113094	0.497843	0.517239
ITGB2-AS1	0.536836	0.622384	0.213323	0.0102198	0.0158242
FOXN3-AS1	2.23346	1.67228	-0.417462	2.93171e-06	9.02064e-06
DSCR8	0.00626333	1.04809	7.38662	9.56171e-06	2.73192e-05
AC008147.1	0.408363	0.921083	1.17348	2.23213e-06	6.9573e-06
AC079921.2	0.619709	0.71287	0.202047	0.123626	0.145181
AC027097.2	0.56198	0.811962	0.530894	0.00976737	0.0152219
AL136115.1	0.190219	0.60376	1.66631	1.19698e-09	7.36605e-09
AL162377.1	0.972675	0.808572	-0.266583	0.0011316	0.00219019
LINC01480	0.513734	0.562138	0.129904	0.0398985	0.0519568
AL928654.1	0.659	0.927892	0.493679	0.0542473	0.0678091
AC022211.3	0.259088	0.62983	1.28152	1.05592e-10	9.79745e-10
AP002784.1	0.0129205	0.594156	5.52311	3.83018e-10	2.90402e-09
GABPB1-AS1	0.424136	1.01234	1.25509	1.02437e-06	3.46267e-06
AC116366.2	0.634407	0.904114	0.511095	0.04005	0.0519568
AC008074.2	0.554643	0.528795	-0.0688506	0.779898	0.793116
ASH1L-AS1	0.868012	1.52393	0.812005	3.19605e-08	1.5341e-07
LINC02362	1.3438	0.627835	-1.09786	0.263983	0.285387
AFDN-DT	0.557788	0.731769	0.391671	0.0114846	0.0175561
AL139246.3	1.34193	2.61525	0.962644	0.00124237	0.00236642
AC008808.2	2.66664	0.80802	-1.72256	8.6333e-06	2.49638e-05
VIM-AS1	0.428194	0.52542	0.295208	0.619143	0.635018
AC027607.1	0.262701	0.599686	1.19079	1.78348e-06	5.70713e-06
AC012640.4	0.709951	1.01947	0.522023	0.0228734	0.032103
SNHG1	4.37072	10.9377	1.32337	8.23172e-12	1.31707e-10
LINC02542	1.03046	3.50438	1.76588	0.025428	0.0350731
CARD8-AS1	1.49063	1.61363	0.114394	0.0408149	0.0523828
AC074117.1	0.788084	2.17269	1.46306	1.15852e-16	6.95114e-15
AC018607.1	0.139901	0.541563	1.95272	3.27843e-10	2.71318e-09
AC007216.2	0.326296	0.77502	1.24805	2.11367e-07	9.0586e-07
LINC01781	1.76181	0.854456	-1.04398	0.358695	0.377574
TBX2-AS1	0.797208	0.55058	-0.534005	1.58039e-06	5.16577e-06
AL662791.1	0.237444	0.546629	1.20298	0.00939167	0.014732
AL117382.2	0.440169	2.88916	2.71452	1.51369e-10	1.3455e-09
AC087286.2	0.600871	0.740188	0.300836	0.215873	0.244385
AL513008.1	0.664605	1.61754	1.28323	0.0278672	0.0377861
LINC00665	1.17019	3.48961	1.57632	0.13225	0.153334
LINC02195	0.223172	1.05487	2.24084	2.10755e-08	1.03227e-07
AC116914.2	0.51878	1.13581	1.13052	1.90525e-06	6.01659e-06
AC005041.3	0.247192	0.928105	1.90865	3.48656e-12	5.97696e-11
AL133338.1	0.477538	0.935164	0.969603	9.45989e-07	3.24339e-06
AC130456.3	0.704863	2.42436	1.78219	3.47034e-09	1.93693e-08
AC119396.2	0.737614	1.18435	0.683161	0.0578706	0.0719634
LINC00324	1.46456	1.22912	-0.252846	0.10332	0.123984
AC245128.3	0.347089	0.588255	0.761136	0.105315	0.12575
AC060766.4	0.803875	1.47602	0.876672	0.000399346	0.000833418
AP001381.1	0.642021	1.16247	0.856507	0.0190164	0.0270055
LINC02084	0.278902	0.567034	1.02368	0.246015	0.270596
AC104564.1	0.320061	0.585515	0.871361	0.0146456	0.0219683
AC092436.3	0.208389	0.587424	1.49512	4.03877e-07	1.49868e-06
AL365361.1	2.14255	1.25043	-0.776909	0.118741	0.140383
AL158166.1	0.315284	1.20432	1.93349	3.40666e-11	4.54222e-10
AC004847.1	0.345222	0.728238	1.07689	0.000124848	0.000277439
AL359962.2	0.427432	0.576681	0.432078	0.246919	0.270596
LINC00926	0.798363	1.22925	0.622662	0.00828282	0.0131648
AC036108.3	2.84718	0.635677	-2.16317	0.0113826	0.0175117
AC119403.1	0.151967	0.630908	2.05368	4.09135e-06	1.24294e-05
MIR100HG	6.06403	2.18261	-1.47423	0.00489147	0.00809623
AC027097.1	0.80661	1.28787	0.675046	1.79598e-05	4.78927e-05
ZBTB46-AS1	0.0381185	0.616625	4.01583	0.00032961	0.000700057
AC060766.7	0.40333	0.764659	0.922854	3.44755e-05	8.87531e-05
CEBPA-DT	1.36078	2.0714	0.606172	0.258665	0.280903
PAXIP1-AS2	2.13427	2.07416	-0.0412145	0.573558	0.590789
AL365436.2	0.231175	0.583342	1.33536	5.93309e-07	2.09403e-06
AC017074.1	0.336481	0.874957	1.37869	7.20235e-05	0.000169467
LINC00654	0.587081	0.788955	0.426384	0.469022	0.489414
AC147067.2	0.408128	0.662488	0.698872	0.0177755	0.0255456
AC015911.3	0.244219	0.720376	1.56057	3.50663e-05	8.87531e-05
FENDRR	6.90697	2.81901	-1.29286	3.72317e-07	1.44123e-06
SNHG11	1.88367	3.26694	0.794397	1.82938e-08	9.14688e-08
AC011477.1	1.9127	2.55574	0.418131	0.0316556	0.0424433
RRN3P2	0.464438	0.708608	0.609501	0.00604721	0.00987299
AL451042.2	1.56272	1.09532	-0.512716	0.0997252	0.120879
AC016394.2	0.709795	1.32565	0.901227	6.69969e-07	2.33033e-06
AC046143.1	0.376987	0.893558	1.24505	9.69415e-12	1.45412e-10
MIAT	0.379569	0.617132	0.701217	0.00248267	0.0043492
AC124067.4	0.261346	2.47439	3.24304	2.60456e-09	1.48832e-08
AC009950.1	0.26737	0.540146	1.01451	0.000103017	0.000235468
UBAC2-AS1	0.450712	0.772912	0.7781	0.00286737	0.00491549
AC026369.2	0.110644	0.780069	2.81768	5.45091e-17	4.36073e-15
AL117382.3	0.502279	0.565294	0.170513	0.00250867	0.0043629
AL158206.1	19.7699	7.71928	-1.35677	0.0666459	0.0814765
AP001189.3	0.622981	1.0791	0.792567	0.00587631	0.00965969
PSMB8-AS1	4.10268	5.36216	0.386246	0.000224922	0.000490738
AC104695.4	0.516482	1.17501	1.18589	0.00147844	0.00275058
AC022146.2	0.549744	0.889604	0.694404	0.299633	0.321035
MBNL1-AS1	3.60629	1.27784	-1.49681	0.00193134	0.00345911
AC009812.4	0.480623	0.679599	0.499778	0.0140045	0.0212727
AC009090.3	0.32209	0.592554	0.87948	0.000303219	0.000649754
AP003071.4	2.61667	0.9579	-1.44979	0.017073	0.0248334
AC018755.4	0.660536	0.898461	0.443818	0.0493553	0.0626734
AC008105.3	0.432457	0.71387	0.723103	0.00182198	0.00328778
LINC00941	0.10997	1.40743	3.67788	1.06139e-10	9.79745e-10
HAGLROS	0.235671	0.703729	1.57824	1.66177e-05	4.5321e-05
ACTA2-AS1	3.01631	1.43882	-1.0679	0.0659518	0.0811715
CCDC18-AS1	0.984625	1.54096	0.646188	0.00170008	0.00313861
KRT7-AS	0.134149	1.02678	2.93621	3.1178e-10	2.6724e-09
PDCD4-AS1	2.39815	1.99344	-0.266663	0.016082	0.0237807
CEP250-AS1	0.453492	0.556221	0.294581	0.042382	0.0541047
LINC02446	0.780498	1.39439	0.837165	0.158833	0.182392
LINC00861	0.279971	0.547241	0.966897	0.0161511	0.0237807
AC022211.2	0.427509	1.30964	1.61515	4.87932e-11	5.57637e-10
SH3BP5-AS1	0.99566	1.24952	0.32765	0.124009	0.145181
AC093726.1	2.39181	2.42797	0.0216475	0.795558	0.805628
MMP25-AS1	0.465218	1.41401	1.60381	1.97252e-12	4.73405e-11
AL022328.4	0.965408	0.64862	-0.573765	0.0014313	0.00270481
RABGAP1L-IT1	0.247408	0.688663	1.47691	7.49197e-05	0.00017457
PRKAR1B-AS1	0.599764	1.09703	0.871135	5.05138e-05	0.000122458
LINC00865	1.03993	0.51406	-1.01648	3.23513e-07	1.31599e-06
DLEU2	0.422942	1.59236	1.91264	3.85467e-17	4.36073e-15
Z95115.1	0.55862	0.896894	0.683071	0.000257381	0.000556499
LINC02544	0.0259203	0.552877	4.4148	3.1066e-12	5.73527e-11
MAGI2-AS3	1.66191	0.966528	-0.781957	0.0187387	0.0267695
SMIM25	0.515126	2.2928	2.15411	2.99258e-13	7.98022e-12
PANK2-AS1	0.994475	2.1366	1.10331	2.88015e-07	1.19179e-06
AL451042.1	0.90823	1.03422	0.187414	0.345553	0.36859
AC073389.3	0.33004	0.543044	0.718429	0.000743536	0.00151228
AC037198.2	1.39504	0.693239	-1.00888	0.295277	0.317787
AC129507.3	0.201024	0.60672	1.59367	4.05892e-07	1.49868e-06
MAFG-DT	1.02493	2.55897	1.32004	1.71178e-07	7.46956e-07
AL139393.3	0.65281	1.35126	1.04957	0.00300212	0.00511
AC007384.1	1.13688	0.977115	-0.218482	0.824073	0.827521
AL357054.4	1.60206	0.48212	-1.73246	1.3914e-05	3.83835e-05
HAND2-AS1	5.73479	0.938004	-2.61207	0.000163842	0.000360752
AC090948.3	0.312121	0.747819	1.26058	4.78526e-08	2.16691e-07
AC009090.1	0.705272	1.20629	0.774325	0.00109776	0.00214197
SERPINB9P1	1.0521	1.35771	0.367904	0.238763	0.265292
AC093799.1	0.360985	0.667696	0.887251	0.00076279	0.00152991
AL133371.2	0.512667	0.794541	0.632101	0.100499	0.121204
AC024075.1	3.55447	2.85377	-0.316767	0.0222249	0.0313764
AC012073.1	0.326562	1.41459	2.11496	2.7954e-17	4.36073e-15
SNHG17	3.11697	6.89698	1.14582	4.84987e-10	3.42344e-09
LINC00909	1.36255	1.6258	0.254833	0.0668786	0.0814765
LINC01943	0.359686	0.757657	1.07481	1.10667e-08	5.65107e-08
MSC-AS1	0.428782	0.691083	0.688615	0.00489147	0.00809623
MIR155HG	0.790333	1.36273	0.785971	1.26794e-05	3.58006e-05
ZDHHC20-IT1	0.192869	0.580398	1.58942	4.19347e-09	2.28735e-08
AC084117.1	0.516333	0.747077	0.532954	0.0517475	0.0653653
AC004540.2	0.909841	0.467372	-0.961042	0.00286732	0.00491549
AC138932.6	0.440374	1.07029	1.28119	4.76289e-07	1.73196e-06
AC145098.1	1.21972	1.60729	0.398079	0.0258943	0.0355122
PPP3CB-AS1	0.740494	1.03556	0.48385	0.00177417	0.0032504
AC016394.3	0.548173	1.81268	1.72542	9.74957e-15	3.34271e-13
AL118506.1	1.08799	1.76816	0.700586	4.43118e-05	0.000108519
AC010768.2	0.240923	0.538918	1.16149	2.27109e-05	5.98968e-05
H19	5.77219	44.0413	2.93166	0.00116961	0.00224565
BX470102.1	0.793087	2.87402	1.85752	4.65992e-10	3.38903e-09
POLR2J4	1.25315	1.5215	0.279931	0.053275	0.0669425
IDH1-AS1	0.410546	0.593782	0.532391	0.352806	0.373011
MIR600HG	0.792312	0.71712	-0.143853	0.219967	0.24785
AC018926.3	0.585982	0.755118	0.365848	0.113293	0.134605
AC016957.2	0.592841	0.851672	0.522652	0.040661	0.0523828
AC007991.4	0.0339117	0.728651	4.42537	3.87203e-10	2.90402e-09
LINC02575	0.651803	3.14233	2.26933	6.73823e-06	1.99651e-05
AC093249.6	1.27543	1.38038	0.114074	0.776296	0.792813
AC138207.5	1.1202	2.07235	0.887506	3.92339e-05	9.80848e-05
AL109741.1	0.834775	0.703952	-0.24591	0.0398977	0.0519568
AC024267.4	0.445847	1.14841	1.36502	3.88721e-08	1.82927e-07
AL691482.4	0.612309	2.78552	2.18562	3.7679e-11	4.75945e-10
LINC01082	4.83041	1.43926	-1.74682	2.64491e-12	5.28982e-11
AP001528.1	0.868918	0.543846	-0.676024	0.000764957	0.00152991
PSORS1C3	0.580091	2.92933	2.33622	3.32913e-07	1.33165e-06
AC090948.1	0.414421	0.671735	0.696795	0.00203595	0.00361947
LINC01235	0.0984086	0.855761	3.12035	1.85515e-14	5.56546e-13
LINC01094	0.231084	0.728624	1.65676	7.04117e-11	7.34731e-10
AL133415.1	1.45278	1.1942	-0.282764	0.0161511	0.0237807
PVT1	0.776496	3.43954	2.14716	3.18639e-15	1.37216e-13
LINC00649	0.442098	0.904513	1.03278	1.07436e-06	3.58121e-06
LINC00205	0.852036	1.83029	1.10308	5.41206e-10	3.71113e-09
TNRC6C-AS1	0.558953	1.28989	1.20645	9.23354e-10	5.83171e-09
CD44-AS1	0.391872	1.31157	1.74284	1.24922e-07	5.55207e-07
AL021707.8	0.690684	1.15864	0.746336	0.00049949	0.0010246
LINC02604	1.29123	4.01257	1.63578	1.46344e-11	2.06603e-10
AL133330.1	0.332769	0.946074	1.50743	0.000111273	0.000249584
AL136115.2	0.127777	0.598161	2.22691	2.53754e-12	5.28982e-11
SUCLA2-AS1	0.758091	0.951404	0.327688	0.25669	0.280026
AP002954.1	0.185374	0.54336	1.55147	5.16324e-05	0.000123918
LINC01410	0.302118	0.691923	1.1955	0.000369631	0.000778171
AL391069.2	0.590934	0.819445	0.471649	0.00733975	0.0117436
AC100803.3	1.31786	0.684791	-0.944458	0.0240233	0.0335209
AC108449.2	2.16451	2.91086	0.427411	0.0321557	0.0426374
LINC00365	2.11009	0.56079	-1.91177	0.131445	0.15314
TMPO-AS1	0.57348	1.39395	1.28137	6.14654e-11	6.70532e-10
AL136084.3	3.49825	2.79902	-0.321714	0.170485	0.19484
SH3RF3-AS1	0.723828	1.03088	0.510152	0.209552	0.238354
AC093278.2	0.779231	1.18738	0.607655	0.00367373	0.00620912
AC144652.1	0.427943	0.729227	0.768949	0.0146267	0.0219683
LINC01871	7.68651	5.67488	-0.437738	0.413354	0.433209
AL022341.1	0.573764	0.559373	-0.0366482	0.227716	0.254194
LINC00702	1.09915	0.689666	-0.672416	0.000109156	0.000247145
GASAL1	0.434258	0.975194	1.16714	5.16794e-07	1.8512e-06
AP001160.4	0.261441	0.546669	1.06418	5.47019e-05	0.000129985
AP001628.1	0.202112	0.828996	2.03621	4.41631e-09	2.35536e-08
AC012236.1	2.41141	1.78665	-0.432618	0.801603	0.80834
TPT1-AS1	1.08661	1.62042	0.57653	0.00720355	0.011603
CCDC84-DT	0.741458	1.05388	0.507272	0.0300763	0.0405523
AC114291.1	0.148237	0.560779	1.91953	0.155963	0.179958
AC009022.1	0.739194	1.58144	1.09722	4.06342e-08	1.87542e-07
AC012645.3	1.03933	0.474389	-1.13151	0.222924	0.250008
AC096733.3	1.23788	0.806381	-0.618335	0.000942178	0.00186878
OIP5-AS1	8.90394	9.63377	0.113657	0.351186	0.372941
AL133346.1	1.69841	1.04021	-0.707314	0.00879386	0.013885
HLA-DQB1-AS1	1.07378	2.31647	1.10923	0.00179793	0.00326896
HAGLR	0.673246	1.55737	1.2099	0.241268	0.266841
AL157871.2	0.339711	0.946819	1.47878	6.66469e-06	1.99651e-05
AC002044.1	0.832044	1.61754	0.959073	1.73986e-05	4.69175e-05
AL158166.2	0.187143	0.546761	1.54677	1.76565e-09	1.05939e-08
AC002128.2	0.24576	0.855646	1.79976	4.85363e-11	5.57637e-10
LINC02532	0.0805205	1.72995	4.42523	1.59278e-06	5.16577e-06
DTNB-AS1	3.28394	1.07457	-1.61166	0.0607181	0.0751152
AC112484.3	0.199249	0.993175	2.31748	3.84784e-07	1.46584e-06
AC020916.1	3.80699	5.24592	0.462548	0.0175883	0.0254289
AC022211.4	0.545159	1.63049	1.58056	7.04037e-10	4.69358e-09
AC053503.3	5.06848	1.1941	-2.08563	2.65956e-07	1.11981e-06
LINC01705	0.152862	1.02444	2.74454	7.82801e-10	5.07763e-09
HHIP-AS1	0.895376	0.681409	-0.393973	0.00243173	0.00429129
AC055822.1	0.63452	1.17064	0.883555	7.04328e-06	2.06145e-05
AL138724.2	0.749199	1.10058	0.554837	4.25537e-05	0.000105287
AC037198.1	0.490613	0.73843	0.589875	0.00698683	0.01133
AC022400.6	0.398411	0.814398	1.03148	3.69259e-07	1.44123e-06
AC073389.1	0.462574	0.687065	0.570762	0.0170005	0.0248334
PCAT19	0.996719	1.12032	0.168653	0.500328	0.517581
AC016949.1	0.413059	1.08191	1.38916	6.64655e-09	3.46776e-08
AC008083.3	0.603793	0.614213	0.024685	0.845461	0.845461
LINC01589	1.47906	0.885285	-0.740463	0.00407763	0.00684358
LINC01614	0.0454306	1.55829	5.10016	3.43039e-15	1.37216e-13
AL596247.1	0.280999	0.689014	1.29397	3.41055e-05	8.87531e-05
LINC-PINT	1.00646	1.24827	0.310633	0.0371107	0.0489372
AF001548.1	5.16366	1.2823	-2.00966	3.51314e-05	8.87531e-05
AL050341.2	2.14608	2.6387	0.298125	0.0244176	0.0338742
AC010186.3	0.458048	0.7266	0.665664	0.00105312	0.00207172
AP003071.3	1.77514	0.636989	-1.47859	0.0265287	0.0361755
NORAD	39.6002	66.5162	0.748198	1.03429e-10	9.79745e-10
AC005391.1	0.123953	0.724151	2.5465	3.46744e-10	2.77395e-09

## Sheet: sTable3
gene	conMean	treatMean	logFC	pValue	fdr
TMEM147-AS1	0.512514	1.10188	1.1043	2.21466e-09	1.29639e-08
DSCR8	0.00626333	1.04809	7.38662	9.56171e-06	2.73192e-05
AC008147.1	0.408363	0.921083	1.17348	2.23213e-06	6.9573e-06
AL136115.1	0.190219	0.60376	1.66631	1.19698e-09	7.36605e-09
AC022211.3	0.259088	0.62983	1.28152	1.05592e-10	9.79745e-10
AP002784.1	0.0129205	0.594156	5.52311	3.83018e-10	2.90402e-09
GABPB1-AS1	0.424136	1.01234	1.25509	1.02437e-06	3.46267e-06
AC027607.1	0.262701	0.599686	1.19079	1.78348e-06	5.70713e-06
SNHG1	4.37072	10.9377	1.32337	8.23172e-12	1.31707e-10
AC074117.1	0.788084	2.17269	1.46306	1.15852e-16	6.95114e-15
AC018607.1	0.139901	0.541563	1.95272	3.27843e-10	2.71318e-09
AC007216.2	0.326296	0.77502	1.24805	2.11367e-07	9.0586e-07
AL117382.2	0.440169	2.88916	2.71452	1.51369e-10	1.3455e-09
LINC02195	0.223172	1.05487	2.24084	2.10755e-08	1.03227e-07
AC116914.2	0.51878	1.13581	1.13052	1.90525e-06	6.01659e-06
AC005041.3	0.247192	0.928105	1.90865	3.48656e-12	5.97696e-11
AC130456.3	0.704863	2.42436	1.78219	3.47034e-09	1.93693e-08
AC092436.3	0.208389	0.587424	1.49512	4.03877e-07	1.49868e-06
AL158166.1	0.315284	1.20432	1.93349	3.40666e-11	4.54222e-10
AC004847.1	0.345222	0.728238	1.07689	0.000124848	0.000277439
AC119403.1	0.151967	0.630908	2.05368	4.09135e-06	1.24294e-05
ZBTB46-AS1	0.0381185	0.616625	4.01583	0.00032961	0.000700057
AL365436.2	0.231175	0.583342	1.33536	5.93309e-07	2.09403e-06
AC017074.1	0.336481	0.874957	1.37869	7.20235e-05	0.000169467
AC015911.3	0.244219	0.720376	1.56057	3.50663e-05	8.87531e-05
AC046143.1	0.376987	0.893558	1.24505	9.69415e-12	1.45412e-10
AC124067.4	0.261346	2.47439	3.24304	2.60456e-09	1.48832e-08
AC009950.1	0.26737	0.540146	1.01451	0.000103017	0.000235468
AC026369.2	0.110644	0.780069	2.81768	5.45091e-17	4.36073e-15
AC104695.4	0.516482	1.17501	1.18589	0.00147844	0.00275058
LINC00941	0.10997	1.40743	3.67788	1.06139e-10	9.79745e-10
HAGLROS	0.235671	0.703729	1.57824	1.66177e-05	4.5321e-05
KRT7-AS	0.134149	1.02678	2.93621	3.1178e-10	2.6724e-09
AC022211.2	0.427509	1.30964	1.61515	4.87932e-11	5.57637e-10
MMP25-AS1	0.465218	1.41401	1.60381	1.97252e-12	4.73405e-11
RABGAP1L-IT1	0.247408	0.688663	1.47691	7.49197e-05	0.00017457
DLEU2	0.422942	1.59236	1.91264	3.85467e-17	4.36073e-15
LINC02544	0.0259203	0.552877	4.4148	3.1066e-12	5.73527e-11
SMIM25	0.515126	2.2928	2.15411	2.99258e-13	7.98022e-12
PANK2-AS1	0.994475	2.1366	1.10331	2.88015e-07	1.19179e-06
AC129507.3	0.201024	0.60672	1.59367	4.05892e-07	1.49868e-06
MAFG-DT	1.02493	2.55897	1.32004	1.71178e-07	7.46956e-07
AL139393.3	0.65281	1.35126	1.04957	0.00300212	0.00511
AC090948.3	0.312121	0.747819	1.26058	4.78526e-08	2.16691e-07
AC012073.1	0.326562	1.41459	2.11496	2.7954e-17	4.36073e-15
SNHG17	3.11697	6.89698	1.14582	4.84987e-10	3.42344e-09
LINC01943	0.359686	0.757657	1.07481	1.10667e-08	5.65107e-08
ZDHHC20-IT1	0.192869	0.580398	1.58942	4.19347e-09	2.28735e-08
AC138932.6	0.440374	1.07029	1.28119	4.76289e-07	1.73196e-06
AC016394.3	0.548173	1.81268	1.72542	9.74957e-15	3.34271e-13
AC010768.2	0.240923	0.538918	1.16149	2.27109e-05	5.98968e-05
H19	5.77219	44.0413	2.93166	0.00116961	0.00224565
BX470102.1	0.793087	2.87402	1.85752	4.65992e-10	3.38903e-09
AC007991.4	0.0339117	0.728651	4.42537	3.87203e-10	2.90402e-09
LINC02575	0.651803	3.14233	2.26933	6.73823e-06	1.99651e-05
AC024267.4	0.445847	1.14841	1.36502	3.88721e-08	1.82927e-07
AL691482.4	0.612309	2.78552	2.18562	3.7679e-11	4.75945e-10
PSORS1C3	0.580091	2.92933	2.33622	3.32913e-07	1.33165e-06
LINC01235	0.0984086	0.855761	3.12035	1.85515e-14	5.56546e-13
LINC01094	0.231084	0.728624	1.65676	7.04117e-11	7.34731e-10
PVT1	0.776496	3.43954	2.14716	3.18639e-15	1.37216e-13
LINC00649	0.442098	0.904513	1.03278	1.07436e-06	3.58121e-06
LINC00205	0.852036	1.83029	1.10308	5.41206e-10	3.71113e-09
TNRC6C-AS1	0.558953	1.28989	1.20645	9.23354e-10	5.83171e-09
CD44-AS1	0.391872	1.31157	1.74284	1.24922e-07	5.55207e-07
LINC02604	1.29123	4.01257	1.63578	1.46344e-11	2.06603e-10
AL133330.1	0.332769	0.946074	1.50743	0.000111273	0.000249584
AL136115.2	0.127777	0.598161	2.22691	2.53754e-12	5.28982e-11
AP002954.1	0.185374	0.54336	1.55147	5.16324e-05	0.000123918
LINC01410	0.302118	0.691923	1.1955	0.000369631	0.000778171
TMPO-AS1	0.57348	1.39395	1.28137	6.14654e-11	6.70532e-10
GASAL1	0.434258	0.975194	1.16714	5.16794e-07	1.8512e-06
AP001160.4	0.261441	0.546669	1.06418	5.47019e-05	0.000129985
AP001628.1	0.202112	0.828996	2.03621	4.41631e-09	2.35536e-08
AC009022.1	0.739194	1.58144	1.09722	4.06342e-08	1.87542e-07
HLA-DQB1-AS1	1.07378	2.31647	1.10923	0.00179793	0.00326896
AL157871.2	0.339711	0.946819	1.47878	6.66469e-06	1.99651e-05
AL158166.2	0.187143	0.546761	1.54677	1.76565e-09	1.05939e-08
AC002128.2	0.24576	0.855646	1.79976	4.85363e-11	5.57637e-10
LINC02532	0.0805205	1.72995	4.42523	1.59278e-06	5.16577e-06
AC112484.3	0.199249	0.993175	2.31748	3.84784e-07	1.46584e-06
AC022211.4	0.545159	1.63049	1.58056	7.04037e-10	4.69358e-09
LINC01705	0.152862	1.02444	2.74454	7.82801e-10	5.07763e-09
AC022400.6	0.398411	0.814398	1.03148	3.69259e-07	1.44123e-06
AC016949.1	0.413059	1.08191	1.38916	6.64655e-09	3.46776e-08
LINC01614	0.0454306	1.55829	5.10016	3.43039e-15	1.37216e-13
AL596247.1	0.280999	0.689014	1.29397	3.41055e-05	8.87531e-05
AC005391.1	0.123953	0.724151	2.5465	3.46744e-10	2.77395e-09
AC008808.2	2.66664	0.80802	-1.72256	8.6333e-06	2.49638e-05
MIR100HG	6.06403	2.18261	-1.47423	0.00489147	0.00809623
FENDRR	6.90697	2.81901	-1.29286	3.72317e-07	1.44123e-06
MBNL1-AS1	3.60629	1.27784	-1.49681	0.00193134	0.00345911
LINC00865	1.03993	0.51406	-1.01648	3.23513e-07	1.31599e-06
AL357054.4	1.60206	0.48212	-1.73246	1.3914e-05	3.83835e-05
HAND2-AS1	5.73479	0.938004	-2.61207	0.000163842	0.000360752
LINC01082	4.83041	1.43926	-1.74682	2.64491e-12	5.28982e-11
AC053503.3	5.06848	1.1941	-2.08563	2.65956e-07	1.11981e-06
AF001548.1	5.16366	1.2823	-2.00966	3.51314e-05	8.87531e-05

## Sheet: sTable4
gene	conMean	treatMean	logFC	pValue
WHRN	1.76378	1.98542	0.170776	0.0380641
AC141586.1	1.23463	1.3511	0.130057	0.0265795
LINC00892	0.170989	0.203882	0.253832	0.0281862
IL9R	0.239173	0.28259	0.240656	0.00432772
DPYSL5	0.18073	0.206538	0.192572	0.0494081
KCNIP1	0.220698	0.245059	0.151053	0.0387778
LRRC37A17P	0.96237	1.08288	0.170209	0.0121604
VASH1	3.44137	3.76895	0.13118	0.0234843
PRDX2P3	0.138321	0.172742	0.320596	0.0283392
AL449983.1	0.0893658	0.128463	0.523556	0.0028607
PANK2	3.80788	4.15768	0.126792	0.0321106
AL354989.1	0.281646	0.319396	0.181463	0.0282193
AC090571.1	0.505076	0.632829	0.325315	0.0270385
AC021148.1	0.1228	0.149536	0.284187	0.00667525
AC115088.1	0.197495	0.249432	0.336831	0.0393747
C9orf139	0.0974283	0.111706	0.197298	0.00533963
AC022973.2	0.0957841	0.158891	0.730179	0.0155157
CD226	0.307614	0.373342	0.279374	0.014359
RN7SL388P	0.106098	0.133093	0.327043	0.0265386
AC136424.1	0.101628	0.139545	0.457436	0.0176835
TRBV3-1	1.12558	1.23154	0.129793	0.0427771
LYL1	1.83996	2.18947	0.250902	0.0127657
U47924.2	0.642211	0.739823	0.204132	0.0449314
CCDC78	0.457768	0.493834	0.10941	0.0367518
AC008764.2	2.03852	2.42718	0.251758	0.0370979
PKD1P5	0.228378	0.311035	0.445651	0.037272
RABL2A	0.804368	0.89861	0.159839	0.0188402
NDST1-AS1	0.0905973	0.133816	0.56271	0.0111221
SYTL3	1.65672	1.81949	0.135204	0.0161253
AC015727.1	0.313594	0.38866	0.30961	0.0143362
ZNF570	0.669928	0.791175	0.23999	0.0306795
AC022022.2	0.173918	0.257641	0.56696	0.0306912
DCAF15	9.609	11.0214	0.197856	0.0249904
CUEDC2	20.575	22.1924	0.109174	0.0441201
AL512625.2	0.236351	0.264087	0.160087	0.00797717
PPP1R2P1	0.121525	0.154887	0.349968	0.0110741
GPC4	8.97595	10.6264	0.243521	0.0446257
GPRIN1	2.65034	3.09778	0.225059	0.0465918
RFPL3S	0.100016	0.119729	0.259537	0.00390423
CHST8	0.107996	0.151789	0.491091	0.0165022
S1PR2	2.50629	3.16026	0.334488	0.00745511
GNGT2	0.878697	0.954292	0.119065	0.0376223
AC022432.1	0.122374	0.178532	0.544881	0.0306571
MRPS18CP6	0.120835	0.20224	0.743032	0.0335075
TRBJ2-2P	2.64589	3.04953	0.204835	0.0106918
AC024075.3	1.35024	1.55362	0.202418	0.0378869
AC108688.1	0.0912559	0.123323	0.434452	0.00984748
AC016705.2	0.233452	0.274127	0.231722	0.0379752
MARCKSL1P1	0.407378	0.479636	0.23557	0.0460655
AC006538.1	0.164469	0.195128	0.246602	0.0129384
SLC6A9	3.4129	4.04027	0.243454	0.0182672
AC134775.1	0.193355	0.244213	0.336887	0.0376542
ZNF569	0.555334	0.629106	0.179947	0.0223367
TNFAIP2	26.0478	30.649	0.234681	0.0287403
GAPLINC	0.596839	0.700856	0.231776	0.0225057
AC027281.2	0.153141	0.170678	0.156423	0.0479161
FRMD3	0.983849	1.14401	0.217587	0.0398758
SLC6A16	0.411115	0.471255	0.196966	0.0420491
PRR34	0.167908	0.185887	0.146755	0.0115806
NCR1	0.320078	0.344553	0.106305	0.0311254
MFNG	3.81645	4.54977	0.253562	0.0163376
ZNF618	3.27393	3.66892	0.16433	0.0159572
RAB43	0.952448	1.08288	0.185165	0.0227327
NCKAP1L	3.16085	3.53244	0.160352	0.0434204
ZNF583	0.281961	0.347215	0.300333	0.00506275
PIK3CG	1.66886	1.99909	0.260476	0.0471212
DRC3	0.420585	0.467498	0.152565	0.0495108
KRT32	0.0539043	0.086349	0.67978	0.0157594
SNAP91	0.107612	0.12382	0.202409	0.0441106
ZNRF2P1	7.17173	8.04056	0.164974	0.0273728
RASAL3	3.24832	3.59516	0.146361	0.0358984
P2RX5	0.642364	0.771095	0.263518	0.0140195
AC005740.4	0.140826	0.163936	0.219219	0.00747451
ZNF345	0.549847	0.64845	0.237967	0.040903
SOWAHCP2	0.171502	0.22804	0.411064	0.00496759
AC073896.3	1.01479	1.24221	0.291727	0.021131
KIF3C	1.84144	2.02547	0.137419	0.0440196
Z82206.1	0.249746	0.286695	0.199058	0.026776
ZNF626	0.432382	0.539303	0.31879	0.0243177
VPS53	2.72047	2.98519	0.133964	0.0455481
RN7SL842P	0.122911	0.161718	0.395866	0.0336463
AC011389.2	0.13366	0.307538	1.20219	0.0222727
ZNF646	3.82764	4.16708	0.122582	0.0306795
MIR5009	0.363373	0.41531	0.192737	0.0185704
GJA4	6.74217	7.59162	0.171195	0.0384207
SUMO2P17	0.495961	0.561191	0.178264	0.0453418
SNAPC2	7.96853	8.65954	0.119977	0.00590021
ZNF467	3.47535	3.76262	0.114578	0.0315012
AC007431.1	0.133273	0.156637	0.233038	0.0196015
AC008121.1	0.155639	0.189125	0.281133	0.0474835
PWAR5	0.308371	0.337087	0.128455	0.015749
MIR5585	0.29176	0.463317	0.667215	0.0332069
CLDN10	0.739947	1.25186	0.758584	0.0290554
SIX1	0.572481	0.937819	0.712082	0.0207594
TRAJ5	0.364462	0.431747	0.244416	0.0436476
VIM-AS1	0.501438	0.545741	0.122146	0.0350621
IL27RA	6.19687	6.89763	0.154559	0.0221689
AC079793.1	0.136407	0.164518	0.270331	0.0118311
PTCH1	2.46995	2.96795	0.264984	0.0146281
AL022476.1	0.104577	0.123789	0.243322	0.0287402
AC092127.1	0.0964382	0.121131	0.328897	0.0125272
TRAJ4	0.355474	0.464835	0.386974	0.00107611
AC021188.1	0.351481	0.388502	0.144475	0.0139265
TDGF1P5	0.250671	0.301692	0.267285	0.0272072
MIR4269	0.363894	0.508273	0.482086	0.0180827
POLR1A	6.41278	6.90657	0.107019	0.0314257
C16orf46	0.63495	0.683328	0.105935	0.0338387
CCL22	2.82634	3.26113	0.206433	0.0306795
CFLAR	5.80166	6.42949	0.148239	0.00501788
AC087392.5	0.250432	0.314196	0.327245	0.00086381
RPS13P5	0.119603	0.150104	0.327708	0.0350634
JAKMIP1	0.310927	0.363087	0.22374	0.028393
TRBV5-4	0.638659	0.692437	0.116636	0.0302365
AC007608.1	0.0647151	0.14342	1.14807	0.0368695
MIR3181	0.277882	0.355326	0.354673	0.0278127
CNN2P9	0.37981	0.407358	0.101017	0.0231927
BCL2L1-AS1	0.710639	0.977065	0.459336	0.0304585
ZNF568	0.326226	0.408789	0.325484	0.00518416
PLEKHA2	7.54297	8.41399	0.157658	0.00251067
AL032819.1	0.120723	0.16422	0.443933	0.0285771
AC008737.1	0.323522	0.38889	0.265501	0.0398245
AC090197.1	0.105472	0.122163	0.211942	0.0301663
AC116158.1	0.135702	0.147731	0.122532	0.0188883
AL391845.2	0.145054	0.18771	0.371912	0.0267093
H3P8	0.133346	0.183514	0.460712	0.0396844
CDKL3	0.20287	0.224643	0.147079	0.0446257
PHF21A	3.06423	3.29936	0.106661	0.0361526
SUPT4H1	26.8003	29.4916	0.138058	0.0423398
JAK1	32.3582	34.7888	0.104493	0.0230193
RNU6-87P	0.24438	0.359614	0.557322	0.0116729
TRAJ18	0.474716	0.630441	0.409298	0.00813261
PGM5P4-AS1	0.0999583	0.137763	0.462787	0.0132708
AP005131.3	0.23488	0.315206	0.424372	0.0105246
AC011451.1	1.22625	1.33722	0.124985	0.0223929
C17orf97	1.92199	2.10956	0.134344	0.0250524
AL606517.2	0.0888889	0.139777	0.65305	0.0122972
ATP8B4	0.327338	0.357454	0.126977	0.0259977
RAB43P1	0.681233	0.769427	0.175638	0.00334566
KLF7-IT1	0.14558	0.179108	0.299011	0.0167128
AC004112.1	0.221734	0.254524	0.198969	0.0467973
FNBP1P1	0.535392	0.66141	0.30495	0.046172
AC008521.1	0.511796	0.782304	0.612161	0.0232397
AC007494.3	0.108865	0.151161	0.473541	0.0220678
TAC4	0.23139	0.303605	0.391871	0.0108441
ATOH8	0.663593	0.823055	0.31069	0.038961
NLRC3	1.54416	1.71772	0.153669	0.0130432
AL357552.1	0.274588	0.347756	0.340808	0.0452785
TRBV7-6	0.464068	0.564512	0.282669	0.00903596
ADAM22	0.532083	0.758199	0.510927	0.0413773
BTG1	26.4144	28.4513	0.107169	0.0203936
NLGN3	0.698206	0.770957	0.142997	0.00621798
ABHD17AP1	0.66823	0.734919	0.13724	0.0379754
MIR619	0.190247	0.272449	0.518109	0.0257869
IQSEC1	9.80677	10.7668	0.134736	0.0486303
MIR641	0.315667	0.386235	0.291075	0.0171658
AC015845.2	0.0931671	0.103769	0.155477	0.0198498
RTN4RL2	2.32593	3.52107	0.598207	0.0356458
MCTP1	0.942597	1.10339	0.227233	0.0251767
TNK2-AS1	0.127551	0.144291	0.177905	0.0283929
AL133297.2	0.231767	0.274874	0.246097	0.0449789
RNU6-479P	0.197415	0.266907	0.435106	0.0157578
RNU6-645P	0.209773	0.288235	0.458416	0.00653525
AC244502.1	0.106052	0.311491	1.55441	0.0492879
PARP11-AS1	0.105335	0.11911	0.177316	0.00738447
AL033519.1	0.278252	0.343952	0.305815	0.030611
SGTA	19.9135	21.3648	0.101486	0.0250524
TPTEP2	0.617897	0.687597	0.154195	0.0390517
C22orf15	0.112142	0.123194	0.135605	0.034405
PDCD1	1.76854	1.95532	0.144844	0.030021
AC087277.2	0.232689	0.31466	0.435391	0.0211036
AC020910.6	0.721524	0.854022	0.243225	0.0114551
GBX2	0.149193	0.169693	0.185745	0.0295148
AL161725.1	0.142479	0.152792	0.100814	0.0085413
SIX4	0.989141	1.17118	0.243717	0.0251145
CSNK1G2-AS1	0.113127	0.143358	0.341678	0.0295467
MATK	0.589501	0.673748	0.192714	0.0338387
P2RX5-TAX1BP3	0.132685	0.155111	0.225297	0.0273059
AC096992.2	0.803944	0.900342	0.163379	0.0116755
SLC27A1	3.32572	3.76642	0.179527	0.0297322
RN7SL716P	0.125875	0.136446	0.116336	0.01736
AP000350.2	0.104676	0.121918	0.219974	0.0379877
AC136469.2	0.117616	0.181001	0.621912	0.00188868
MAPK11	1.76003	2.08145	0.241992	0.000217052
AC139720.2	0.211439	0.228708	0.113265	0.00574186
AC114730.1	0.26006	0.310377	0.255177	0.041423
AC016644.1	0.0978916	0.131376	0.424441	0.0183236
SYNE2	6.36634	6.88231	0.112429	0.0348968
AC079316.2	0.107517	0.131249	0.287744	0.0131934
AL033519.2	0.245867	0.268541	0.127267	0.0312989
PTGER4P2	0.0903716	0.117724	0.381463	0.0193216
AL158212.4	0.087497	0.116081	0.407825	0.0170718
AC010149.1	0.318732	0.394378	0.307235	0.000715373
IL12RB1	1.52365	1.68329	0.143754	0.023309
HCFC1-AS1	0.132237	0.155008	0.229216	0.0401167
AL360091.2	0.0952941	0.125499	0.397214	0.0451284
AC013472.2	0.147412	0.178166	0.273372	0.00730371
NHLRC4	0.239123	0.262205	0.132943	0.040903
TRBV6-4	0.0919565	0.120605	0.391261	0.00960845
SNRPN	4.24052	4.71311	0.152439	0.0458592
AC009220.3	0.15438	0.195677	0.341988	0.00704288
DBIL5P	0.113122	0.1301	0.201742	0.0320339
AC027307.3	0.281322	0.315456	0.165216	0.0221689
SDC3	15.7402	16.9223	0.104466	0.0178938
SNURF	0.222461	0.249544	0.165741	0.0270396
AC138409.1	0.761405	0.880758	0.210081	0.0309018
LSMEM2	0.0893953	0.10922	0.288969	0.0278084
HIPK4	0.0906397	0.11597	0.355533	0.0390961
DOK3	3.13066	3.75011	0.260465	0.0490689
SARDH	0.681271	0.745808	0.130574	0.0450337
CCNYL7	0.217812	0.24227	0.153528	0.0352841
ENOX1	0.969358	1.15703	0.25532	0.0407146
LYPLAL1-DT	0.0864197	0.104986	0.280758	0.0383369
MPPE1	1.71532	1.84746	0.107063	0.0415683
ARRDC5	0.467875	0.572791	0.291886	0.0256475
SLC43A2	4.75015	5.17626	0.123938	0.0238087
TNS3	13.5739	15.0862	0.152398	0.0145894
NR2F1	6.9052	7.57466	0.133498	0.0321875
LINC00663	0.273997	0.321229	0.229439	0.0215083
ZNF490	0.47473	0.560448	0.239474	0.00672358
ARHGAP9	2.58135	2.79262	0.113493	0.0202901
PARP11	1.64151	1.81607	0.1458	0.00404346
VAV1	2.69444	3.1819	0.239903	0.00548313
TSHR	0.0950507	0.113196	0.252054	0.0300936
RPL10P19	0.183164	0.213094	0.218355	0.00593478
LINC00847	4.07288	4.38381	0.106137	0.00141609
THEMIS	0.863096	0.9265	0.10227	0.0395077
AC100778.2	0.318001	0.343922	0.113049	0.0242544
AL589880.1	1.02567	1.1778	0.199532	0.00844565
LINC01963	1.97289	2.26237	0.197527	0.00873549
SYT11	4.42339	5.00749	0.178934	0.0253015
AC007728.2	0.407763	0.468765	0.201136	0.0303122
GGNBP1	0.110697	0.135658	0.293362	0.0411868
MIR3611	0.197903	0.255948	0.37106	0.0205286
FSCN2	0.444533	0.492266	0.147149	0.0454449
U62317.3	0.170876	0.233072	0.447825	0.0110513
PEAK3	0.466839	0.560583	0.264002	0.00537122
DLX1	0.0758864	0.530811	2.80629	0.00764417
SOX12	7.78433	8.9802	0.206175	0.0347322
LINC02861	0.211369	0.233613	0.144356	0.0312002
TTLL1	2.2148	2.38874	0.109073	0.0192308
NFIX	24.0433	26.8601	0.15983	0.014941
H2AZP6	0.190466	0.24043	0.336082	0.0417635
AC079807.1	2.49711	2.74798	0.138108	0.0269076
LINC01754	0.155804	0.311027	0.997305	0.0353345
AC022400.4	0.329611	0.413282	0.326361	0.00380582
AL355480.1	0.351507	0.521607	0.569408	0.00282859
AL031587.5	0.765029	0.841752	0.13788	0.0133976
AL158801.3	0.18251	0.232386	0.348549	0.0415381
KCND3	2.7203	2.93927	0.111691	0.0400609
TTC39C	2.35943	2.70431	0.196822	0.0371849
ANKRD34A	0.436231	0.493092	0.176764	0.0102654
RNU6-137P	0.711737	0.947176	0.412287	0.01582
AC090907.2	0.129101	0.157012	0.282375	0.0437947
PTCRA	0.18795	0.210325	0.162269	0.0334692
AL021937.1	0.0930478	0.124411	0.419066	0.00156301
HEY2	1.33028	1.45204	0.126345	0.0115491
AC091132.5	0.338676	0.438469	0.372569	0.0111467
COLGALT2	1.06707	1.60119	0.58549	0.0139451
AL109955.1	0.2724	0.298023	0.129699	0.0139265
AC027307.2	4.19149	4.65902	0.152565	0.0316526
AC138028.2	0.239469	0.27283	0.188163	0.0126801
TBL1X	5.501	5.96858	0.117696	0.0478708
LCMT1-AS1	0.208799	0.259463	0.313411	0.0116755
PKN1	22.1109	24.3885	0.141439	0.0250524
RAB39B	0.366743	0.475579	0.374915	0.00406187
UBE2CP2	0.162063	0.204166	0.333187	0.0314952
FCRL6	0.507593	0.636893	0.327377	0.046434
ADAMTSL2	2.73695	3.02746	0.145535	0.0204455
WDR81	5.33957	5.8458	0.130675	0.034405
RHEBP3	0.182967	0.235356	0.363264	0.0383534
ZNF793-AS1	0.379312	0.479373	0.337764	0.0222806
AKAP3	0.290083	0.316638	0.126365	0.0169452
AL592301.1	0.303112	0.3593	0.24534	0.0195784
LINC02391	0.123068	0.135548	0.139349	0.0123268
AL359510.1	0.0979656	0.127848	0.384077	0.0410951
AC005498.3	0.129892	0.175354	0.432956	0.0107544
AMH	1.58597	2.0218	0.35028	0.0269736
TLR4	3.01815	3.25077	0.107114	0.0242574
CEACAM21	0.682279	0.791995	0.21513	0.0103506
DOCK4	1.55832	1.73884	0.158132	0.0298763
SEMA3F	11.1677	12.2006	0.127624	0.0323417
CR450722.1	0.173674	0.232628	0.421645	0.0247399
APOBEC3F	2.11702	2.32485	0.135099	0.035814
CRMP1	1.77057	2.14549	0.2771	0.0276417
AC008105.3	0.677755	0.744469	0.135448	0.0469088
RN7SL789P	0.0990109	0.144571	0.546116	0.0200855
ZNF319	3.69339	4.08875	0.146716	0.040903
MEGF8	4.7498	5.37112	0.177355	0.0251767
AP005131.5	0.424325	0.573266	0.434035	0.0399422
WDFY2	1.16107	1.28058	0.141341	0.0356458
TMEM131L	3.14555	3.3788	0.103198	0.0179865
CTSO	11.5172	12.7233	0.143689	0.0271061
IGHV1-69	35.4759	42.2745	0.25295	0.00965903
AL359644.1	0.104051	0.145613	0.484845	0.0210359
NCOR2	26.6194	28.9621	0.121687	0.0375345
AL078590.2	0.139677	0.163922	0.230917	0.0185518
RN7SL605P	0.112258	0.154338	0.45928	0.00789336
RAB11FIP3	6.57626	7.21537	0.133807	0.0229617
SNORA1B	0.400629	0.515631	0.364071	0.0418914
APBA2	0.892738	0.98163	0.136943	0.0310507
FOCAD-AS1	0.119059	0.184364	0.630879	0.00558808
LINC02446	1.18242	1.57399	0.412682	0.0483035
LINC00092	0.269331	0.29888	0.150182	0.0298763
AC027682.4	0.233088	0.304796	0.386965	0.00955221
SLC6A11	0.0953118	0.11487	0.269278	0.0133813
NAV1	2.7646	3.01893	0.126971	0.0340804
PPP2R2B	0.123879	0.162008	0.387127	0.0135055
PARVG	1.18172	1.33719	0.17831	0.00651329
FAM163A	0.285552	0.521958	0.870181	0.0464339
B9D2	3.40572	3.84299	0.174269	0.00152779
GRIN3B	0.304211	0.352031	0.21063	0.0435198
AL160153.1	0.10504	0.119083	0.181032	0.0317637
BNIP3P24	0.109087	0.128715	0.238707	0.0267721
MADD-AS1	0.123686	0.162163	0.390769	0.0281571
AL590640.3	0.270301	0.376346	0.477493	0.0363095
AP002770.1	0.10208	0.123481	0.27459	0.0283638
AC092802.2	0.0865712	0.113515	0.390918	0.0148814
AC010173.1	0.170284	0.18849	0.146548	0.0142451
RNU6-82P	0.183475	0.252496	0.460677	0.0454239
RN7SL334P	0.119508	0.157932	0.402189	0.00428955
AL132657.1	0.249646	0.312259	0.322862	0.0363639
SNORD111	0.396747	0.495352	0.320234	0.0486455
ERVH48-1	0.12602	0.192212	0.609044	0.0289503
RPL23AP23	0.188982	0.269682	0.513008	0.0177928
MLC1	0.139628	0.205519	0.557685	0.00495862
AC011499.1	0.124346	0.15308	0.299928	0.0101503
AC007954.1	0.0990992	0.130435	0.396381	0.00330661
C19orf38	1.00978	1.33547	0.403307	0.0085413
GPR161	1.32302	1.6112	0.284298	0.0429264
RN7SL181P	0.34444	0.405729	0.236265	0.0366651
C16orf71	0.189559	0.236582	0.319694	0.00165296
ABI3	6.78221	7.83022	0.207297	0.0250524
ARHGEF3	4.87389	5.39336	0.14611	0.0119643
RN7SL444P	0.359013	0.466139	0.376724	0.033738
DISC1	0.400597	0.472611	0.238503	0.00704034
CAMK2N2	1.69853	2.15115	0.340825	0.0481951
AC104260.2	0.105716	0.119931	0.182004	0.0468502
FGF9	0.419474	0.502337	0.260073	0.0288802
GATA3	1.80606	2.18414	0.274222	0.0331224
AC114341.1	0.301582	0.361674	0.262139	0.00966696
ACER1	0.159142	0.195457	0.296538	0.0330571
AL031719.2	0.865751	0.959763	0.148726	0.0167696
RAB11B-AS1	2.04481	2.21937	0.118179	0.0455481
XCL2	1.10655	1.25446	0.181006	0.0328081
AC108667.2	0.109298	0.131134	0.262778	0.0353951
CCDC148	0.20454	0.295155	0.529087	0.0414727
CARMIL2	0.948665	1.08793	0.197613	0.0323417
AL357093.2	0.136564	0.181331	0.409054	0.0410718
DPRXP2	0.145218	0.181997	0.325692	0.0270322
AC013267.1	0.182124	0.285001	0.646048	0.0152438
ZNF461	0.68005	0.796596	0.228206	0.0260618
SUGT1P1	0.564158	0.608241	0.108543	0.0346083
AP000569.1	0.10557	0.135986	0.365261	0.0324073
CEND1	0.371409	0.476048	0.358097	0.0217266
AC092120.2	0.11409	0.139496	0.290057	0.0330166
AC106881.1	0.0946399	0.106664	0.172548	0.0269736
TRAV8-1	0.40298	0.476056	0.240423	0.0474033
GRIN3A	0.1554	0.167308	0.106517	0.0496218
PDPK2P	0.18729	0.215435	0.201979	0.027507
NFIA-AS1	0.0892419	0.114323	0.357328	0.0356517
SCN1B	1.0601	1.17985	0.154409	0.0375345
CYTH4	2.3074	2.5765	0.159144	0.030021
AC024075.1	2.56161	3.10131	0.275827	0.0081414
AC115522.1	0.439327	0.557457	0.343566	0.0370979
RN7SL204P	0.143055	0.181091	0.340148	0.0169772
FOXD4	0.255567	0.325211	0.347677	0.0122098
TRAV12-3	1.06028	1.22015	0.202603	0.0359821
ESR1	0.152104	0.203072	0.416928	0.0153404
SRGAP2B	0.362852	0.406784	0.164882	0.0323417
MAP2K5	2.81661	3.12798	0.151276	0.0118352
CICP16	0.124998	0.138774	0.150831	0.0199299
RPS25P9	0.196716	0.24081	0.291783	0.0399593
AL160275.1	0.188527	0.249262	0.402885	0.0420383
AC060766.5	0.354616	0.390634	0.13956	0.0498997
ZNF829	0.294064	0.394599	0.424255	0.00676246
MIR7976	0.366178	0.477141	0.38187	0.0478898
GTF2H2C	0.40787	0.437956	0.102674	0.0402467
TNFRSF9	0.847611	0.966428	0.189261	0.0334391
AC133561.2	0.192426	0.275937	0.520039	0.0473144
RHEBL1	0.988293	1.07684	0.123799	0.0392335
SPNS3	0.666423	0.785721	0.237581	0.0183144
PRKCQ	1.19876	1.49054	0.314296	0.0131486
SLC1A4	7.07603	8.03225	0.182864	0.00955229
AC010287.1	0.23013	0.308064	0.420784	0.0400504
RNU2-46P	0.147909	0.201119	0.443339	0.0125471
AC132068.1	0.111854	0.167274	0.580605	0.0149961
AC091564.1	0.182727	0.238244	0.382756	0.00601937
TRAJ44	0.274771	0.328137	0.25607	0.0287694
APC2	0.413404	0.511486	0.307142	0.00113218
SMARCA2	9.64944	10.7794	0.159764	0.0400609
LINC01150	0.409815	0.480672	0.230079	0.0201248
AC009137.1	0.0769007	0.12476	0.698082	0.000160339
AC090772.1	0.226621	0.26626	0.232552	0.0154737
AL450326.1	1.36722	1.62248	0.246954	0.00747641
YBX2P1	0.0837696	0.136891	0.708525	0.0235499
EPN2-AS1	0.204734	0.235865	0.204207	0.0478705
AL645504.1	0.126747	0.151505	0.257409	0.0154617
AL512343.1	0.328216	0.509014	0.633058	0.0136945
RN7SL449P	0.166206	0.238801	0.522839	0.000555681
AC135279.4	0.160471	0.178905	0.156883	0.0343236
RNU1-91P	0.190458	0.262749	0.464211	0.0108404
MIR4482	1.16005	1.59596	0.460244	0.0324642
PTAFR	6.0494	7.34651	0.280267	0.0447274
AC027601.5	0.104457	0.136698	0.388079	0.0388252
AP000346.4	0.103281	0.137971	0.417787	0.0324833
AL139125.1	0.154105	0.187801	0.285295	0.00174725
RNF138P1	0.171744	0.201412	0.229895	0.00530777
AC012404.1	0.0842989	0.141391	0.746108	0.00510494
AL031846.1	0.247585	0.320372	0.371821	0.0402338
AC027682.1	0.192227	0.232274	0.273017	0.0256158
DOC2B	3.4066	4.27811	0.328639	0.0307535
AC117394.2	0.254091	0.288049	0.180971	0.026625
EEF2	582.142	633.197	0.121284	0.014321
AC132938.4	1.60307	1.75455	0.13027	0.0328865
AC145098.1	1.50745	1.69188	0.166514	0.0260618
AC109454.4	0.263971	0.311235	0.237624	0.0269399
TMCC2	0.460971	0.513053	0.154432	0.0326521
POU3F1	0.232343	0.360377	0.633246	0.0380641
IFITM2	82.5572	106.262	0.364159	0.0484123
SLC24A1	1.54024	1.77297	0.203013	0.0428281
GNAL	0.984304	1.0961	0.155209	0.00780256
SLCO1C1	0.0987991	0.122268	0.307477	0.0271725
LHX2	0.18277	0.21694	0.247265	0.0452387
EFCAB6	0.146145	0.177271	0.278564	0.00660813
KRT1	0.130255	0.246546	0.920518	0.0300965
AC023510.2	0.366211	0.409523	0.16127	0.0237076
TMEM121	1.11508	1.22661	0.13753	0.0433212
AF038458.3	0.0940397	0.12668	0.429847	0.00629227
AC087071.2	0.309509	0.368773	0.252753	0.0408062
AL031595.3	0.100711	0.121733	0.273495	0.0429264
ZNF425	0.569224	0.648136	0.1873	0.0226189
AC008873.1	0.0999156	0.137782	0.463608	0.0219876
RN7SL838P	0.21484	0.26228	0.287847	0.0156878
PKD1L3	0.108266	0.162809	0.588599	0.0467497
AL356750.1	0.105659	0.117704	0.155748	0.0220548
PROX1-AS1	0.0834315	0.128863	0.627176	0.0489531
AC024884.1	0.0861769	0.123331	0.517161	0.035096
GLYCTK-AS1	0.122083	0.150576	0.302623	0.0461713
TRAJ37	0.385035	0.417629	0.117231	0.0118784
FUT7	0.108649	0.137386	0.33856	0.0310502
TRAJ12	0.378198	0.479382	0.342033	0.00274515
LINC01934	0.201597	0.222865	0.144692	0.0371414
RNA5SP21	0.534644	0.776035	0.537544	0.0456411
E2F3P1	0.148952	0.167765	0.171592	0.0294545
ZNF689	3.44246	3.73547	0.117851	0.0196285
MIR6081	0.248416	0.350961	0.498555	0.0414398
APOL3	4.95507	5.76516	0.218454	0.0124262
AL121672.3	0.103973	0.129739	0.319405	0.0337647
AC079015.1	0.139196	0.160462	0.205123	0.0306079
LPXN	7.20786	9.13826	0.342348	0.0269076
BCL2	1.79787	1.93693	0.10748	0.00330465
AL049758.1	0.125667	0.161735	0.364029	0.00961672
AC004637.1	0.182212	0.279577	0.61763	0.00289394
LKAAEAR1	0.111169	0.208501	0.907297	0.00290654
PINK1-AS	1.44523	1.6008	0.147494	0.0446257
AL136038.3	0.21738	0.309206	0.508348	0.0305237
OPRL1	0.388512	0.606543	0.642651	0.0154214
AC104521.1	0.215598	0.306645	0.508224	0.0229519
KCNN3	0.822796	1.23947	0.591117	0.0259977
AL136981.2	1.60196	1.8684	0.221961	0.00432122
AL031432.2	0.79566	0.901717	0.180522	0.0136916
LAGE3P1	0.285672	0.326207	0.191429	0.0315004
AC008280.2	0.625478	0.726839	0.216677	0.0365797
AC018553.1	0.201379	0.277736	0.463799	0.0441966
RNU4-24P	0.236584	0.315522	0.415385	0.00230935
ITPKB	7.42327	8.64649	0.220059	0.0337585
SETDB2	2.50718	2.78641	0.152343	0.0344865
AC112173.1	0.157684	0.214615	0.444713	0.0424595
RPL7P14	0.101295	0.128171	0.339501	0.0112035
CLSTN2	0.384276	0.759172	0.982284	0.0106687
AC018889.1	0.0997707	0.131617	0.399659	0.0382944
APOL6	16.5499	17.8767	0.111256	0.0405269
AL031289.1	0.13034	0.164354	0.334518	0.0278224
TMEM14EP	0.16791	0.218349	0.378945	0.0457239
AC139495.2	0.245628	0.30384	0.30684	0.00116307
AC003965.1	0.17865	0.212267	0.248739	0.0221933
IFNAR2	4.20653	4.64526	0.143126	0.0256792
NXPE4	0.0775644	0.128623	0.729681	0.0127162
HSD17B1	0.44988	0.505224	0.167385	0.0484123
AC007991.4	0.675911	0.773337	0.194264	0.0491852
JAKMIP3	0.0992502	0.137626	0.471607	0.0152598
AL117328.1	0.267605	0.366956	0.455505	0.0271488
ZNF683	1.53632	1.90191	0.307965	0.0113928
EIF1AXP2	0.0787813	0.135216	0.779341	0.00419146
PPP5D1	0.117955	0.145419	0.301979	0.0159154
TRBV4-2	0.693943	0.839849	0.275312	0.0476332
SIGLEC10	3.26153	4.24039	0.378646	0.0475483
RN7SKP219	0.113257	0.152504	0.429241	0.0303562
AC023510.1	0.156763	0.211088	0.429256	0.0170535
SAP30L-AS1	0.633463	0.726755	0.198208	0.0213459
SPRR2E	10.3493	19.2392	0.894516	0.00194002
AC083862.1	0.669881	0.751209	0.165309	0.0328082
AL031666.1	0.231343	0.310777	0.425846	0.0418562
NCF1	1.52722	1.83634	0.265926	0.0306795
AC087163.2	0.303114	0.339415	0.163187	0.0258062
LINC02185	0.13187	0.149025	0.176441	0.0248083
AC007224.1	0.103121	0.158454	0.619733	0.0260713
AC091516.1	0.0975514	0.119714	0.295359	0.0235632
FAM43A	7.15091	8.81245	0.301417	0.0108755
RCL1	2.73283	3.33651	0.287945	0.0113618
CFAP53	0.398815	0.446299	0.162291	0.0201357
DOK1	3.80444	4.35979	0.196575	0.0155845
AC010422.6	0.118644	0.141803	0.257243	0.00449337
MIATNB	0.830441	0.893923	0.106274	0.00558073
AL049542.1	0.252034	0.371609	0.560165	0.00426863
ZNF497	0.487952	0.58106	0.25195	0.0107569
AC008443.4	0.153422	0.214516	0.483578	0.0376764
PAX5	1.55189	1.91082	0.300165	0.0473343
LINC02506	0.164852	0.226455	0.458051	0.0123124
MALT1	3.21991	3.70633	0.202972	0.0390517
AC020763.3	0.137497	0.177611	0.369322	0.000277801
AC004494.1	0.206449	0.252288	0.289286	0.00606605
TRAPPC5	0.660264	0.731735	0.148278	0.0236608
HDAC4	2.45841	2.81519	0.195507	0.0169452
ZNF668	1.5008	1.62896	0.118228	0.0122263
TXLNB	0.28674	0.333247	0.216847	0.0431234
ZNF790	0.933614	1.19315	0.353881	0.0258062
GRAP2	0.728578	0.802706	0.139786	0.0153404
AC123912.1	0.480311	0.626376	0.383059	0.0267845
CACNA1C-AS1	0.125978	0.155867	0.307147	0.0253617
AC012313.10	0.162581	0.189191	0.218684	0.0443984
AC135050.1	0.124718	0.138214	0.148225	0.0230193
AC073592.6	0.0960968	0.154627	0.686229	0.00238203
KLHL14	0.209114	0.352636	0.753887	0.0436184
AL031651.2	0.568225	0.632626	0.154889	0.0264474
CELF2-AS1	0.18329	0.212319	0.212108	0.0199049
TRAJ16	0.320164	0.467484	0.546109	0.00117444
RILPL2	2.80847	3.12726	0.155113	0.00405572
EPHA3	2.24483	2.48515	0.146729	0.0492894
RNU6-548P	0.306533	0.388921	0.343434	0.0213606
FAM92B	0.126796	0.166873	0.396243	0.0487649
ALMS1P1	0.0970183	0.114084	0.23377	0.0326425
DOCK11	3.96844	4.31893	0.122102	0.0124262
ZNF850	0.718576	0.923284	0.361633	0.0486303
AC011912.1	0.102136	0.121993	0.256305	0.0281864
PRKACA	11.4852	12.5028	0.122473	0.0410921
NATD1	2.91419	3.19339	0.131996	0.00237907
ZNF793	0.362958	0.456697	0.331436	0.00595213
AL353748.2	0.206442	0.288647	0.483568	0.00593186
MRPS6P2	0.0929753	0.135356	0.541842	0.00600528
AC007405.3	0.111819	0.167494	0.582951	0.0236746
AC138207.6	0.108568	0.126887	0.224956	0.0314634
IL3RA	4.83035	5.34277	0.14546	0.0251145
AC015819.1	0.277649	0.356532	0.360768	0.0116749
C2CD4C	0.339116	0.42568	0.327991	0.00196982
ZNF19	0.313914	0.34059	0.117667	0.0485212
MIR4786	0.496983	0.628923	0.339687	0.00892098
PPP1R16B	3.30489	3.73284	0.175672	0.0170336
KDM4B	2.83223	3.07325	0.117828	0.0342424
AC115285.1	0.122747	0.155032	0.336873	0.0297485
AL590764.1	0.714121	0.934458	0.387961	0.0200333
RPL4P6	0.41008	0.482377	0.234254	0.00515356
AF131215.2	0.0791273	0.134635	0.766809	0.0355843
TBX21	0.521572	0.602019	0.206941	0.046172
AC011603.5	0.131663	0.171189	0.378735	0.0441087
IGLV8OR8-1	0.0980086	0.220394	1.16911	0.00524141
TMPRSS9	0.166569	0.217423	0.384385	0.0162524
AL021937.2	0.344621	0.399726	0.214002	0.00919895
AC126544.1	0.540791	0.630527	0.221487	0.0249285
AC090617.7	0.272181	0.379645	0.480086	0.0192601
PLXND1	13.7768	16.1464	0.228972	0.0394161
RPS3AP53	0.0999726	0.117127	0.228469	0.0332438
INSL6	0.195853	0.299376	0.612188	0.0229793
LMO2	3.24196	4.20206	0.37423	0.00541893
CCR5	2.25199	2.47605	0.136844	0.049733
TGOLN2	46.8914	50.6626	0.111598	0.0257426
AC005520.4	1.08179	1.35771	0.327757	0.0338387
C16orf86	0.535519	0.597772	0.158658	0.0277093
AP005131.6	0.164226	0.204094	0.313554	0.0329649
ENDOU	0.385237	0.470246	0.287668	0.0100404
AC010480.1	0.101571	0.126624	0.318068	0.0302565
AC006064.1	0.1472	0.193227	0.392522	0.0373759
SBNO2	18.4022	20.4526	0.152404	0.0259977
AC105129.1	0.235867	0.319103	0.436051	0.0235615
ZNF71	0.921841	1.11648	0.276368	0.0369245
AL020993.1	0.246425	0.303014	0.298234	0.0306497
VAC14-AS1	0.105897	0.133731	0.336672	0.0316526
PLXNA4	0.621183	0.695808	0.163671	0.034405
AL353803.5	0.126384	0.190193	0.589654	0.0304431
DBH	0.185109	0.268932	0.538869	0.0091997
IGKV2-18	0.205319	0.221435	0.109019	0.0162216
AC135050.3	0.381856	0.486843	0.350429	0.0180534
LEF1	3.57322	3.98137	0.156038	0.0416641
CYCSP40	0.214155	0.251403	0.231346	0.0179068
MIR4480	0.31342	0.473598	0.595566	0.0410381
CCDC102A	3.10323	3.50969	0.177572	0.0328865
CCDC134	3.94801	4.42327	0.163988	0.00672358
CEP68	3.16706	3.41988	0.110798	0.0122594
QRICH2	0.444352	0.533104	0.262715	0.00231199
SNORA37	0.541566	0.598188	0.143461	0.0045079
ADPGK-AS1	0.139187	0.170144	0.289733	0.0346502
AC007448.3	0.124023	0.16147	0.380662	0.0123535
CNDP2	12.0396	13.0359	0.114703	0.0399682
AC016292.1	0.248707	0.426625	0.778525	0.0310217
C19orf71	3.79031	4.24101	0.162092	0.0179401
AC005962.1	0.123345	0.173273	0.490353	0.0223987
MIR1303	0.292295	0.375164	0.360097	0.0415755
DIO1	0.150728	0.532174	1.81995	0.0165523
AC068880.4	0.11182	0.150006	0.423841	0.00823438
AL645939.4	0.187472	0.298263	0.669911	0.0140604
RN7SL34P	0.292762	0.377287	0.365936	0.0193503
MIR762HG	0.632353	0.71013	0.167352	0.0120947
TNRC6B	3.96764	4.33594	0.128064	0.0472277
XAB2	11.2899	12.4432	0.140325	0.0216718
LILRA4	0.287282	0.32934	0.197109	0.0269005
PSPN	0.737356	0.856407	0.215935	0.00323398
GPR137B	10.5287	11.8842	0.174718	0.0356458
LGALSL-DT	0.225039	0.302745	0.42793	0.00416117
SRGAP3	0.343672	0.403742	0.2324	0.0202901
RN7SKP64	0.0720618	0.115468	0.680184	0.0426277
FMNL3	3.93243	4.2549	0.113705	0.0169012
ARMC5	2.20953	2.44532	0.146283	0.0299486
AC008750.1	0.306809	0.337628	0.138096	0.0165322
AC005041.1	1.76989	2.03198	0.199225	0.0320339
AARD	0.315035	0.371244	0.236859	0.031728
MKNK2	31.2536	34.5389	0.1442	0.0152598
CDC37L1	3.08229	3.367	0.127461	0.0232508
AGRP	0.208488	0.265079	0.346462	0.000119774
RPL36AP15	0.38082	0.481859	0.339503	0.00757483
GMIP	11.2453	12.2866	0.127765	0.0147058
MIR3680-1	0.376892	0.593623	0.655398	0.0292278
PITPNC1	3.05842	3.34684	0.130012	0.0407146
WDFY4	1.47494	1.71461	0.217222	0.0280494
SNORA54	0.45968	0.601256	0.387349	0.00756813
MIR4665	1.6622	2.175	0.387919	0.0207067
AL732314.6	0.133462	0.177961	0.415134	0.0228047
L3MBTL2-AS1	0.309609	0.348799	0.171948	0.0462766
RGS19	10.0719	11.9579	0.247625	0.0383313
AL138895.1	0.402809	0.458217	0.185936	0.0305673
CLNK	0.167865	0.238877	0.508966	0.00414253
EPG5	2.73007	2.97448	0.123701	0.0136507
AC004803.1	0.569409	0.707164	0.312579	0.0112078
ZFP2	0.389569	0.439377	0.17358	0.026126
HCG20	0.0923882	0.114535	0.310008	0.0349709
CYP20A1	4.01148	4.47615	0.158125	0.0315012
FAM78A	1.93023	2.14848	0.154539	0.0231927
AC012513.3	0.826277	0.948196	0.19856	0.0178476
TSPOAP1-AS1	0.420569	0.492567	0.227979	0.0349793
TTYH2	1.6466	1.95203	0.245482	0.0322645
RNU7-71P	0.26171	0.373838	0.514442	0.00734252
GRK6P1	0.189456	0.214883	0.181687	0.00495862
ZRANB2-AS1	0.0947978	0.11039	0.219684	0.0141912
MGAT5B	0.214318	0.329263	0.619487	0.0111163
AC016866.1	0.461537	0.497278	0.107607	0.046434
DMGDH	0.13727	0.153357	0.15988	0.0283585
LAT2	2.38789	2.59025	0.117355	0.0323417
MAPK8IP1P2	0.450431	0.61876	0.458076	0.0419021
CRTAP	23.8035	25.7494	0.113362	0.0492894
NKX2-5	0.329525	0.98786	1.58392	0.0253425
AC108693.2	0.457402	0.543374	0.248484	0.006318
LINC02576	0.4498	0.516512	0.199516	0.024804
SIGLEC22P	0.192219	0.24654	0.359074	0.0190612
AC090587.2	0.434337	0.490378	0.175078	0.0197265
HAPLN3	5.13621	5.61472	0.128511	0.0048276
ZNF852	0.757406	0.841794	0.152401	0.0178476
SIGLEC16	0.258264	0.281427	0.123915	0.0485212
HLA-DQB1-AS1	2.21456	2.40283	0.117715	0.0475483
AC004130.1	0.259263	0.344937	0.411913	0.0347944
AC011451.2	0.298672	0.367962	0.300994	0.0152006
ABCA7	3.19338	3.72025	0.220315	0.00890863
EPB41L4A	0.890729	1.01894	0.194011	0.0222247
SNX18P3	0.320639	0.3612	0.171845	0.0334956
RNU6-1208P	0.261335	0.313024	0.26037	0.00436055
NPDC1	27.2497	31.9243	0.228415	0.0160831
CRP	0.579845	1.23342	1.08893	0.0348607
AC019226.1	0.273054	0.304673	0.158076	0.0428185
MAPK12	0.717442	0.864107	0.268347	0.0155845
AC008429.4	0.267997	0.308625	0.20364	0.0289086
AC091046.1	0.211647	0.264211	0.320032	0.00572174
SNORA30	0.161019	0.217175	0.431628	0.041509
AL121652.1	0.212873	0.237343	0.15698	0.0175061
CSTF2T	6.90868	7.74217	0.164327	0.0190346
LINC00471	0.292095	0.35029	0.262112	0.0400603
DOCK7	3.95967	4.30979	0.122235	0.0492894
AC109597.1	0.111967	0.159504	0.510527	0.0382921
DENND1C	5.06869	5.51299	0.121222	0.0116121
RPL17	30.6779	33.1439	0.111543	0.0221131
SRL	0.245757	0.287962	0.22865	0.0384207
SECTM1	16.7932	19.8781	0.243304	0.0303853
AC003682.1	0.0913651	0.125354	0.456289	0.0157224
CAMK1D	2.56929	3.12339	0.281743	0.0109953
SEC14L1	6.36651	6.82948	0.101273	0.0276417
MIR659	0.531334	0.739622	0.47717	0.0380934
ZNF496	3.32803	3.64117	0.129732	0.0108161
AL442635.1	0.364473	0.429884	0.238135	0.0128532
AC135048.3	0.178364	0.232909	0.384938	0.0215889
AC011477.4	0.102955	0.158918	0.626266	0.037704
AL162724.1	0.384763	0.519237	0.432424	0.0336286
ZNF563	0.678458	0.823773	0.279986	0.0154214
AP000812.1	0.112891	0.138259	0.292448	0.028992
AMZ1	0.158256	0.186551	0.237303	0.00453397
SPATA13-AS1	0.158085	0.200577	0.343458	0.0258317
IL21R	0.879043	1.04662	0.251728	0.0112692
Z95114.3	0.13916	0.170589	0.293783	0.00145165
SLC7A5P1	1.0418	1.23216	0.242108	0.00437354
AC021016.1	0.634441	0.703489	0.149041	0.00292813
DTX1	2.48838	2.77285	0.156165	0.0462766
FAM53B	6.65854	7.43947	0.159995	0.0195784
ANKRD44-IT1	0.358364	0.440408	0.297415	0.0423397
GRAP	0.351598	0.413393	0.233587	0.0107864
ZBTB46	1.69157	1.8619	0.13841	0.00856536
AC104653.1	0.300675	0.380535	0.339825	0.00717254
SCML2P2	0.139408	0.16865	0.274717	0.0370016
KCTD17	4.99167	5.45611	0.128351	0.0134694
MLANA	0.349549	0.40333	0.206466	0.040903
AL132642.1	0.415539	0.47023	0.178383	0.0281299
EIPR1-IT1	0.10418	0.145176	0.47872	0.0449548
CTLA4	1.76548	2.33769	0.405027	0.036323
PTPN14	2.75152	3.01108	0.130051	0.00923833
AC156455.1	0.763389	0.985711	0.368745	0.0449314
MIR1205	0.28827	0.458631	0.669912	0.0207682
LINC01197	0.197333	0.219106	0.150995	0.0262549
AC080075.1	0.127825	0.169732	0.40909	0.0418203
AC026318.1	0.301712	0.353744	0.229535	0.0161147
MLLT1	19.6075	21.102	0.105971	0.0264493
AD000864.1	0.266824	0.304949	0.192679	0.0390517
AC116563.1	0.108753	0.148022	0.44475	0.00352308
SNAI3	1.08877	1.24531	0.193804	0.0326521
RNU6-107P	0.264439	0.333678	0.335521	0.0179485
BEAN1	0.270738	0.338402	0.321842	0.0454449
TRAV1-2	0.654407	0.756485	0.209122	0.0151748
AC005037.2	1.20462	1.34034	0.154012	0.0357178
AC121757.1	0.288261	0.332108	0.204277	0.0347057
ASIC3	0.405139	0.513458	0.341831	0.0424371
ARHGEF18	1.37235	1.51952	0.146967	0.0446257
MIR8071-1	1.07736	1.63289	0.599932	0.0120351
MOB3A	15.7153	17.8845	0.186536	0.0229043
HCN2	0.637603	1.05229	0.722801	0.00469971
MPG	13.8632	14.9189	0.105882	0.0204455
RNU4-48P	0.133208	0.181448	0.445871	0.00618092
AC073195.1	0.198755	0.264516	0.412363	0.00954861
AC091181.1	0.130473	0.17543	0.427146	0.0459628
AL137186.1	0.104768	0.153155	0.547785	0.0065189
AC231657.2	0.194958	0.246791	0.340126	0.0475204
ZNF571-AS1	0.128363	0.150576	0.230263	0.00800431
RNF166	3.96831	4.2866	0.11131	0.0321875
AC012618.3	0.77092	0.877256	0.186416	0.0273728
AC092127.2	0.112743	0.163881	0.539614	0.0165115
CSNK1G2P1	0.108973	0.144494	0.407046	0.00720797
RNU6-571P	0.17254	0.23405	0.439883	0.0436181
SYNE3	0.618811	0.740268	0.258548	0.0322645
GYS2	0.0887578	0.097028	0.128528	0.0194424
ITGA10	0.326926	0.437809	0.421336	0.0338387
IL6R-AS1	0.139835	0.165193	0.240422	0.0283925
MIR1203	0.2923	0.489507	0.743879	0.00121978
SFMBT2	1.14928	1.25502	0.126984	0.0249904
KCNK12	0.186814	0.22201	0.249024	0.00693994
OAZ2	6.09763	6.61301	0.117058	0.0410921
AC108134.2	0.491701	0.54026	0.13587	0.034405
LLPH-DT	0.644031	0.97486	0.598064	9.04642e-05
RNA5SP379	0.149994	0.18516	0.303874	0.0203901
AL135818.1	0.405478	0.451144	0.153966	0.0176181
ZNF382	0.20236	0.231958	0.196943	0.0375345
RNF157-AS1	0.321966	0.365787	0.184094	0.0465916
MXRA5Y	0.374798	0.466116	0.314576	0.00739153
AC022126.1	0.354251	0.523185	0.562551	0.00274361
ZNF557	1.60576	1.83544	0.192871	0.0217814
JTBP1	0.153699	0.200236	0.381599	0.0464959
SLC9B1	0.165395	0.187708	0.182579	0.0139823
EIF3G	29.9325	32.7413	0.129399	0.0491791

## Sheet: sTable5
barcode	ips_ctla4_neg_pd1_neg	ips_ctla4_neg_pd1_pos	ips_ctla4_pos_pd1_neg	ips_ctla4_pos_pd1_pos
TCGA-HU-8602	5	6	6	6
TCGA-VQ-A91A	6	5	6	5
TCGA-HU-8610	6	6	7	6
TCGA-BR-7851	6	6	6	5
TCGA-FP-8211	6	6	6	5
TCGA-BR-8680	6	4	5	3
TCGA-VQ-A8DV	6	4	6	4
TCGA-BR-4257	6	6	6	6
TCGA-D7-A6F2	6	5	5	4
TCGA-CG-4436	6	5	6	5
TCGA-D7-8572	6	6	6	6
TCGA-IN-A7NT	6	6	6	5
TCGA-BR-8078	6	6	6	6
TCGA-VQ-A91S	6	6	6	6
TCGA-BR-7723	6	6	6	6
TCGA-KB-A93G	6	6	6	6
TCGA-BR-A4IV	7	6	7	5
TCGA-CG-4472	7	7	7	6
TCGA-CG-4441	7	6	6	6
TCGA-HU-A4H3	7	6	7	6
TCGA-BR-4253	7	8	8	9
TCGA-HU-8604	7	8	7	8
TCGA-BR-4368	7	7	7	7
TCGA-VQ-AA69	7	7	8	8
TCGA-D7-A4YV	7	7	7	7
TCGA-F1-6874	7	7	7	7
TCGA-BR-8081	7	7	7	7
TCGA-CG-4449	7	6	6	5
TCGA-BR-8060	7	7	7	7
TCGA-RD-A7BT	7	6	7	5
TCGA-D7-8575	7	6	6	6
TCGA-BR-8485	7	7	7	6
TCGA-BR-6452	7	6	7	6
TCGA-F1-6875	7	6	8	7
TCGA-BR-4361	7	7	8	7
TCGA-VQ-A8PB	7	5	6	5
TCGA-CD-A4MG	7	6	7	5
TCGA-BR-8683	7	5	6	4
TCGA-BR-4201	7	6	7	6
TCGA-KB-A93J	7	7	7	7
TCGA-CD-5804	7	7	7	7
TCGA-BR-8059	7	5	6	5
TCGA-BR-8361	7	6	8	6
TCGA-BR-8678	7	7	7	7
TCGA-RD-A8MW	7	7	7	7
TCGA-BR-A4IY	7	8	7	8
TCGA-BR-4294	7	6	6	5
TCGA-HU-8608	7	9	7	9
TCGA-VQ-A924	7	7	7	6
TCGA-HU-A4HD	7	6	7	5
TCGA-BR-6709	7	8	7	8
TCGA-CG-4305	7	7	7	7
TCGA-VQ-A94O	7	6	7	6
TCGA-BR-A452	7	6	7	6
TCGA-VQ-A8PP	7	6	7	6
TCGA-EQ-A4SO	7	6	7	5
TCGA-SW-A7EA	7	8	7	7
TCGA-HU-8243	7	6	7	5
TCGA-BR-A4CR	7	6	7	6
TCGA-R5-A7ZE	7	6	7	5
TCGA-CG-4301	7	5	6	5
TCGA-VQ-A922	7	6	7	5
TCGA-CG-4440	7	6	7	5
TCGA-VQ-AA6D	7	6	7	5
TCGA-CG-5721	7	8	8	8
TCGA-HF-7133	7	7	7	7
TCGA-BR-8373	7	6	7	6
TCGA-BR-8295	7	5	7	4
TCGA-BR-8366	7	8	7	8
TCGA-BR-8384	7	6	6	5
TCGA-CG-4462	7	6	6	6
TCGA-CD-A487	7	6	7	5
TCGA-CD-A48C	7	6	7	6
TCGA-IN-A6RS	7	6	7	6
TCGA-CG-4475	7	5	6	5
TCGA-B7-5816	7	8	7	7
TCGA-BR-4357	7	7	7	7
TCGA-VQ-A8P2	7	6	7	5
TCGA-FP-7998	7	9	8	9
TCGA-F1-A448	7	6	7	6
TCGA-BR-4370	7	6	7	6
TCGA-VQ-A94T	7	6	6	5
TCGA-CD-8536	7	5	6	4
TCGA-VQ-A8PE	8	7	8	7
TCGA-CD-5803	8	8	8	8
TCGA-VQ-A91D	8	8	8	7
TCGA-CG-4474	8	7	8	7
TCGA-R5-A7O7	8	7	8	7
TCGA-CG-4460	8	7	7	6
TCGA-D7-A74A	8	7	7	7
TCGA-D7-6518	8	7	7	6
TCGA-HU-A4GY	8	8	8	8
TCGA-B7-A5TI	8	7	8	6
TCGA-MX-A5UJ	8	7	8	6
TCGA-CG-4476	8	7	8	7
TCGA-BR-6852	8	9	8	9
TCGA-FP-7829	8	6	7	5
TCGA-BR-8058	8	8	8	8
TCGA-BR-A453	8	6	7	6
TCGA-CD-8528	8	7	7	7
TCGA-BR-4267	8	7	8	7
TCGA-BR-7957	8	7	8	6
TCGA-BR-8591	8	8	8	8
TCGA-BR-A4PF	8	8	8	8
TCGA-HF-7134	8	7	8	7
TCGA-D7-8570	8	8	8	9
TCGA-IN-AB1X	8	8	8	8
TCGA-D7-6820	8	7	8	7
TCGA-BR-4279	8	7	8	7
TCGA-BR-4187	8	7	7	7
TCGA-BR-7958	8	9	9	9
TCGA-CG-5725	8	6	8	6
TCGA-BR-A4J2	8	7	8	7
TCGA-FP-8209	8	8	8	8
TCGA-BR-6801	8	6	8	6
TCGA-D7-A6EZ	8	8	8	8
TCGA-BR-8291	8	7	8	7
TCGA-IN-A7NU	8	6	7	5
TCGA-RD-A8N4	8	7	8	7
TCGA-BR-7703	8	7	8	6
TCGA-CG-4469	8	7	8	7
TCGA-D7-A4YX	8	8	8	8
TCGA-CG-4466	8	7	8	6
TCGA-CG-4438	8	8	8	7
TCGA-HJ-7597	8	7	8	7
TCGA-CD-5813	8	7	8	7
TCGA-CD-8530	8	7	7	6
TCGA-ZA-A8F6	8	7	8	6
TCGA-RD-A8N2	8	7	7	6
TCGA-VQ-A8P5	8	7	8	7
TCGA-FP-8210	8	7	8	7
TCGA-FP-A4BF	8	8	9	8
TCGA-BR-6706	8	10	8	10
TCGA-VQ-A94R	8	7	8	7
TCGA-CG-5724	8	7	8	7
TCGA-CG-4477	8	8	9	9
TCGA-KB-A6F7	8	7	8	7
TCGA-BR-8284	8	8	8	8
TCGA-VQ-A8DZ	8	7	8	6
TCGA-D7-6818	8	6	7	6
TCGA-CD-8533	8	6	7	5
TCGA-BR-6565	8	8	8	8
TCGA-HU-A4GP	8	6	7	6
TCGA-CD-8526	8	7	7	6
TCGA-MX-A5UG	8	7	8	7
TCGA-ZQ-A9CR	8	8	8	8
TCGA-HF-7132	8	8	8	7
TCGA-D7-6521	8	7	8	7
TCGA-B7-5818	8	7	8	6
TCGA-RD-A8N5	8	6	7	6
TCGA-R5-A805	8	8	8	7
TCGA-BR-8077	8	7	8	7
TCGA-IP-7968	8	8	8	7
TCGA-VQ-A8PQ	8	8	8	8
TCGA-BR-8483	8	8	8	8
TCGA-RD-A8NB	8	7	7	7
TCGA-D7-A6EV	8	6	7	6
TCGA-CG-4306	8	8	8	7
TCGA-BR-4191	8	7	7	6
TCGA-VQ-A8PD	8	8	8	8
TCGA-VQ-A91W	8	7	7	6
TCGA-BR-4256	8	7	8	6
TCGA-HU-A4H2	8	7	8	7
TCGA-BR-A4J4	8	8	8	7
TCGA-EQ-8122	8	6	7	5
TCGA-D7-6524	8	7	8	7
TCGA-CD-A489	8	7	7	6
TCGA-VQ-A8PO	8	8	8	8
TCGA-B7-A5TK	8	9	8	8
TCGA-D7-8578	8	7	7	6
TCGA-BR-A4J9	8	7	8	6
TCGA-D7-6522	8	8	8	8
TCGA-CG-4443	8	6	7	6
TCGA-VQ-A91Y	8	8	8	8
TCGA-D7-8579	8	7	7	6
TCGA-BR-4366	8	6	7	5
TCGA-RD-A8N9	8	7	8	7
TCGA-D7-6525	8	8	8	7
TCGA-CD-8535	8	7	7	6
TCGA-BR-A4J5	8	7	8	6
TCGA-CD-8529	8	8	8	8
TCGA-CG-4444	8	7	8	7
TCGA-BR-8364	8	7	7	6
TCGA-HF-7136	8	7	7	6
TCGA-BR-8363	8	8	8	8
TCGA-BR-4363	8	7	8	7
TCGA-BR-7715	8	6	8	6
TCGA-MX-A666	8	7	8	7
TCGA-BR-8080	8	7	8	7
TCGA-BR-4367	8	8	8	7
TCGA-HF-A5NB	8	7	8	7
TCGA-MX-A663	8	6	7	5
TCGA-BR-8486	8	7	8	7
TCGA-VQ-A8E0	8	6	8	6
TCGA-BR-8380	8	7	8	6
TCGA-HU-8249	8	7	8	7
TCGA-D7-6519	8	7	8	6
TCGA-BR-A4IU	8	7	8	7
TCGA-BR-8590	8	7	8	7
TCGA-RD-A7C1	8	8	8	8
TCGA-CG-4465	8	7	8	7
TCGA-BR-7716	8	7	8	7
TCGA-CG-5718	8	8	8	7
TCGA-BR-8682	8	6	7	6
TCGA-BR-A4IZ	8	7	7	6
TCGA-VQ-A91Z	8	6	8	6
TCGA-CG-5717	8	7	7	7
TCGA-BR-8589	8	8	8	8
TCGA-CD-5798	8	7	7	6
TCGA-BR-6458	8	8	8	8
TCGA-BR-8367	8	7	8	6
TCGA-BR-6705	8	7	8	7
TCGA-BR-7959	8	7	7	6
TCGA-BR-4362	8	8	8	8
TCGA-D7-A6F0	8	7	8	7
TCGA-VQ-A94P	8	7	7	6
TCGA-D7-6526	8	6	8	6
TCGA-CD-A4MI	8	8	8	8
TCGA-BR-8592	8	7	8	6
TCGA-BR-4369	8	7	8	7
TCGA-BR-8297	9	8	8	7
TCGA-HU-A4G6	9	8	9	7
TCGA-BR-8690	9	9	9	9
TCGA-FP-A9TM	9	8	9	8
TCGA-HU-A4HB	9	8	9	8
TCGA-D7-A747	9	8	9	7
TCGA-BR-A4J7	9	8	9	8
TCGA-CD-8525	9	8	9	7
TCGA-D7-6520	9	8	9	8
TCGA-VQ-AA6I	9	8	9	8
TCGA-BR-8371	9	8	9	7
TCGA-VQ-AA6B	9	7	8	7
TCGA-HU-A4H6	9	8	9	7
TCGA-BR-6566	9	9	9	9
TCGA-RD-A8N1	9	9	9	9
TCGA-FP-A4BE	9	8	9	9
TCGA-CG-5716	9	8	9	8
TCGA-VQ-A91X	9	8	9	7
TCGA-VQ-A923	9	9	9	9
TCGA-BR-7196	9	8	8	8
TCGA-BR-6456	9	8	9	7
TCGA-CG-5723	9	9	9	9
TCGA-FP-7735	9	8	9	8
TCGA-CD-A4MH	9	8	9	7
TCGA-BR-8368	9	8	9	8
TCGA-HU-A4H4	9	9	9	9
TCGA-CG-5719	9	8	9	7
TCGA-BR-8296	9	8	9	8
TCGA-VQ-A8PC	9	8	8	7
TCGA-CD-A4MJ	9	7	8	7
TCGA-VQ-A91K	9	8	8	7
TCGA-IN-A6RJ	9	8	9	8
TCGA-D7-5577	9	8	9	8
TCGA-VQ-A91E	9	8	9	8
TCGA-BR-6803	9	8	9	8
TCGA-CD-8524	9	7	8	7
TCGA-BR-8679	9	8	8	7
TCGA-HU-A4GJ	9	9	9	9
TCGA-BR-6457	9	8	9	7
TCGA-HF-7131	9	8	8	8
TCGA-VQ-AA6K	9	8	9	8
TCGA-IN-7808	9	9	9	9
TCGA-CG-4442	9	8	9	8
TCGA-HU-A4GC	9	7	9	7
TCGA-SW-A7EB	9	8	9	8
TCGA-3M-AB47	9	8	9	8
TCGA-HU-A4G8	9	8	9	8
TCGA-CG-5726	9	8	9	7
TCGA-IN-7806	9	7	9	7
TCGA-VQ-A8PF	9	9	9	9
TCGA-BR-8289	9	7	8	6
TCGA-RD-A8MV	9	9	9	9
TCGA-BR-4255	9	8	8	7
TCGA-VQ-A8PJ	9	7	8	6
TCGA-R5-A7ZF	9	8	8	7
TCGA-D7-8574	9	8	8	8
TCGA-RD-A7BS	9	8	9	7
TCGA-HU-A4GD	9	7	8	6
TCGA-BR-7901	9	8	8	7
TCGA-VQ-A92D	9	7	8	7
TCGA-HU-8238	9	8	9	7
TCGA-VQ-A91Q	9	7	9	7
TCGA-CD-A486	9	7	9	7
TCGA-VQ-A8E2	9	8	9	8
TCGA-IN-A6RL	9	8	9	7
TCGA-HU-A4GH	9	8	9	7
TCGA-CG-5722	9	9	9	9
TCGA-BR-4371	9	7	8	7
TCGA-F1-6177	9	8	9	7
TCGA-BR-A4PD	9	8	9	7
TCGA-D7-A4Z0	9	8	8	7
TCGA-IN-A7NR	9	7	8	7
TCGA-IN-AB1V	9	7	8	6
TCGA-RD-A8N6	9	7	8	6
TCGA-BR-8369	9	9	9	9
TCGA-D7-A4YT	9	8	9	7
TCGA-BR-6707	9	9	9	8
TCGA-HU-A4GF	9	8	9	8
TCGA-BR-8484	9	8	9	8
TCGA-HU-A4G3	9	7	9	7
TCGA-D7-6817	9	7	8	7
TCGA-BR-4292	9	9	9	9
TCGA-VQ-AA64	9	7	8	7
TCGA-BR-4280	9	9	9	9
TCGA-BR-A4PE	9	7	8	6
TCGA-HU-A4H0	9	9	9	9
TCGA-D7-A6EY	9	9	8	9
TCGA-HU-A4GX	9	9	9	8
TCGA-BR-6455	9	8	8	8
TCGA-HU-A4GQ	9	8	8	8
TCGA-B7-A5TN	9	8	9	7
TCGA-BR-A44U	9	7	9	7
TCGA-HU-A4GT	9	9	9	9
TCGA-BR-8686	9	8	9	8
TCGA-BR-6802	9	9	9	9
TCGA-CG-5720	9	8	9	8
TCGA-BR-8286	9	8	9	7
TCGA-VQ-A8E7	9	7	8	6
TCGA-VQ-A8DT	9	8	8	8
TCGA-HU-A4G9	9	8	9	7
TCGA-VQ-A8PH	9	7	9	7
TCGA-BR-7722	9	8	9	7
TCGA-CG-4304	9	8	9	8
TCGA-CD-8532	9	8	9	8
TCGA-D7-6815	9	8	8	7
TCGA-BR-8365	9	8	8	7
TCGA-B7-A5TJ	9	7	9	7
TCGA-VQ-A8PK	9	7	8	7
TCGA-FP-8099	9	8	8	7
TCGA-BR-8372	9	9	9	9
TCGA-F1-A72C	9	7	8	7
TCGA-BR-8687	9	7	9	7
TCGA-CG-4437	9	8	8	8
TCGA-BR-8677	9	8	9	8
TCGA-RD-A7BW	9	7	9	7
TCGA-BR-8588	9	9	8	9
TCGA-HU-A4H5	9	7	8	7
TCGA-IN-A6RN	9	7	8	6
TCGA-VQ-AA6A	9	7	8	7
TCGA-HU-A4GU	9	8	9	7
TCGA-IN-8462	9	7	8	7
TCGA-VQ-A8PM	9	8	9	8
TCGA-FP-7916	9	8	9	8
TCGA-BR-7704	9	9	9	9
TCGA-D7-6822	9	8	8	7
TCGA-CD-5800	9	7	8	6
TCGA-BR-8381	9	9	9	9
TCGA-BR-6564	9	8	9	8
TCGA-BR-8487	9	8	9	8
TCGA-IN-8663	9	9	8	8
TCGA-CD-5799	9	7	8	6
TCGA-VQ-A94U	9	7	9	7
TCGA-HU-8244	9	7	8	6
TCGA-BR-8362	9	8	8	8
TCGA-3M-AB46	9	7	9	7
TCGA-D7-8573	9	7	8	7
TCGA-D7-A748	9	8	9	8
TCGA-VQ-A8PU	9	7	8	6
TCGA-D7-6527	9	7	8	7
TCGA-VQ-A91N	9	8	9	7
TCGA-VQ-AA6J	9	8	9	8
TCGA-BR-8382	9	8	9	8
TCGA-D7-5578	9	8	8	8
TCGA-FP-A8CX	9	8	9	7
TCGA-D7-A4YU	10	9	9	8
TCGA-D7-6528	10	9	9	8
TCGA-VQ-A91U	10	9	9	9
TCGA-HU-A4G2	10	8	9	8
TCGA-VQ-AA68	10	9	10	9
TCGA-VQ-A928	10	8	10	8
TCGA-VQ-A91V	10	8	9	7
TCGA-FP-8631	10	8	9	7
TCGA-BR-A4QM	10	10	10	10
TCGA-D7-A6EX	10	8	9	8
TCGA-CD-8527	10	8	9	7
TCGA-BR-A4J6	10	9	10	8
TCGA-BR-A4J8	10	9	10	9
TCGA-RD-A8N0	10	9	10	9
TCGA-VQ-A925	10	8	9	8
TCGA-CG-5734	10	9	10	9
TCGA-BR-A4CS	10	8	9	8
TCGA-IN-A6RO	10	9	10	9
TCGA-VQ-A8P8	10	9	9	8
TCGA-BR-7707	10	8	9	8
TCGA-BR-7717	10	9	10	8
TCGA-D7-A4YY	10	9	10	9
TCGA-CD-A48A	10	8	9	8
TCGA-HU-A4H8	10	10	10	9
TCGA-BR-A44T	10	9	10	9
TCGA-BR-A4QL	10	8	10	8
TCGA-BR-6454	10	9	10	9
TCGA-VQ-AA6F	10	8	9	8
TCGA-KB-A93H	10	8	9	7
TCGA-HU-A4GN	10	9	10	9
TCGA-CD-5801	10	9	10	9
TCGA-R5-A7ZR	10	8	9	8
TCGA-VQ-A8DU	10	9	10	9
TCGA-VQ-A927	10	8	9	8
TCGA-BR-7197	10	8	9	7
TCGA-IN-A6RR	10	8	9	8
TCGA-BR-A4QI	10	9	9	8
TCGA-VQ-A8P3	10	9	9	9
TCGA-CD-8534	10	8	9	8
TCGA-BR-8676	10	9	10	9
TCGA-BR-A4J1	10	9	10	9
TCGA-VQ-A8E3	10	10	9	9
TCGA-BR-6563	10	9	9	9
TCGA-IN-A6RI	10	8	9	7
TCGA-D7-8576	10	8	9	8
TCGA-BR-6453	10	9	10	9
TCGA-CD-8531	10	9	9	8
TCGA-CG-5732	10	9	10	9
TCGA-VQ-A8PX	10	9	10	8
TCGA-R5-A7ZI	10	10	10	10
TCGA-VQ-AA6G	10	9	9	8
